# Supplementary material for: Atomically engineering interlayer symmetry operations of two-dimensional crystals
Source: Nat Commun. 2024 Dec 30;15:10835. doi: 10.1038/s41467-024-55130-z (PMC11686199; doi:10.1038/s41467-024-55130-z)
Supplement: Supplementary file 3 — Source data Fig. 1 [file 41467_2024_55130_MOESM3_ESM.xlsx]

## Sheet: Fig 1c
AA stacked SnSe2		AB' stacked SnSe2
19.9176	509.798	19.9176	511
22.8566	509.978	22.8566	512
25.7945	510.105	25.7945	511.5
28.7315	510.181	28.7315	512
31.6674	510.205	31.6674	509.5
34.6024	510.018	34.6024	509
37.5363	510.015	37.5363	511.5
40.4692	509.916	40.4692	511.5
43.4012	509.889	43.4012	511.5
46.3321	509.917	46.3321	509
49.262	510.122	49.262	514
52.1909	510.372	52.1909	510.5
55.1189	511.05	55.1189	513.5
58.0458	511.817	58.0458	518.5
60.9717	512.686	60.9717	527
63.8966	513.368	63.8966	530.5
66.8205	513.746	66.8205	528
69.7435	513.929	69.7435	531
72.6654	513.81	72.6654	531
75.5863	513.647	75.5863	529
78.5062	513.483	78.5062	526.5
81.4252	513.338	81.4252	524
84.3431	513.452	84.3431	525.5
87.26	513.628	87.26	527
90.176	513.729	90.176	528.5
93.0909	513.898	93.0909	528
96.0049	514.267	96.0049	531
98.9178	514.936	98.9178	529
101.83	515.976	101.83	532
104.741	517.717	104.741	543
107.651	520.202	107.651	565
110.56	522.364	110.56	573
113.468	523.193	113.468	561.5
116.375	522.401	116.375	557.5
119.281	520.542	119.281	542
122.186	517.942	122.186	532.5
125.09	515.421	125.09	528.5
127.993	513.804	127.993	526
130.895	513.232	130.895	525
133.796	513.101	133.796	526
136.696	513.122	136.696	525.5
139.595	513.24	139.595	527
142.493	513.269	142.493	523
145.39	513.297	145.39	521
148.286	513.263	148.286	525.5
151.181	513.225	151.181	526
154.076	513.191	154.076	521
156.969	513.144	156.969	523
159.861	513.246	159.861	525
162.752	513.64	162.752	528.5
165.642	513.649	165.642	526.5
168.532	513.194	168.532	531
171.42	513.341	171.42	533.5
174.307	518.608	174.307	536
177.193	529.449	177.193	536
180.079	540.269	180.079	583
182.963	546.623	182.963	645
185.846	547.415	185.846	660
188.729	542.119	188.729	605
191.61	532.109	191.61	555
194.49	520.903	194.49	536
197.37	514.741	197.37	533.5
200.248	513.787	200.248	534
203.126	514.169	203.126	528.5
206.002	514.086	206.002	525
208.878	514.018	208.878	525
211.752	513.863	211.752	525
214.626	513.972	214.626	524.5
217.498	513.974	217.498	525.5
220.37	513.873	220.37	525
223.24	513.67	223.24	521.5
226.11	513.599	226.11	525
228.979	513.401	228.979	523
231.847	513.346	231.847	523
234.713	513.123	234.713	528
237.579	513.064	237.579	523.5
240.444	513.009	240.444	523
243.308	512.819	243.308	523
246.17	512.768	246.17	528
249.032	512.856	249.032	529
251.893	512.841	251.893	522.5
254.753	512.931	254.753	528
257.612	513.082	257.612	532
260.47	513.042	260.47	526
263.327	512.94	263.327	525.5
266.183	512.792	266.183	522.5
269.038	512.592	269.038	521.5
271.892	512.526	271.892	521
274.746	512.389	274.746	523.5
277.598	512.346	277.598	523
280.449	512.37	280.449	520.5
283.299	512.263	283.299	521
286.148	512.18	286.148	518.5
288.997	512.125	288.997	519
291.844	512.018	291.844	518
294.691	512.02	294.691	519.5
297.536	512.106	297.536	519.5
300.38	512.189	300.38	516.5
303.224	512.139	303.224	522.5
306.067	512.226	306.067	519
308.908	512.218	308.908	518.5
311.749	512.323	311.749	517.5
314.588	512.316	314.588	520
317.427	512.374	317.427	520
320.265	512.425	320.265	519.5
323.102	512.336	323.102	520
325.937	512.286	325.937	520.5
328.772	512.383	328.772	516
331.606	512.335	331.606	517
334.439	512.447	334.439	521.5
337.271	512.431	337.271	514.5
340.102	512.45	340.102	521.5
342.932	512.336	342.932	521
345.762	512.124	345.762	520
348.59	512.003	348.59	516.5
351.417	512.003	351.417	516.5
354.243	511.874	354.243	518.5
357.069	511.938	357.069	518
359.893	511.9	359.893	518.5
362.716	511.792	362.716	518
365.539	511.772	365.539	519.5
368.36	511.824	368.36	520
371.181	511.779	371.181	516.5
374	511.911	374	515.5
376.819	512.003	376.819	519
379.637	512.01	379.637	519.5
382.454	511.861	382.454	518.5
385.269	511.694	385.269	518.5
388.084	511.629	388.084	518.5
390.898	511.576	390.898	517.5
393.711	511.484	393.711	516
396.523	511.533	396.523	521.5
399.334	511.605	399.334	517
402.144	511.677	402.144	518
404.954	511.675	404.954	515
407.762	511.546	407.762	516.5
410.569	511.407	410.569	515
413.376	511.297	413.376	516
416.181	511.355	416.181	517
418.985	511.386	418.985	518
421.789	511.395	421.789	518.5
424.591	511.488	424.591	516.5
427.393	511.481	427.393	520
430.194	511.373	430.194	516
432.994	511.403	432.994	514
435.792	511.497	435.792	518.5
438.59	511.63	438.59	518
441.387	511.593	441.387	518
444.183	511.529	444.183	514.5
446.978	511.443	446.978	517
449.772	511.265	449.772	517
452.566	511.183	452.566	518.5
455.358	511.057	455.358	517.5
458.149	510.988	458.149	514.5
460.94	510.946	460.94	517
463.729	510.878	463.729	516.5
466.517	510.867	466.517	514.5
469.305	510.985	469.305	514.5
472.092	510.988	472.092	517
474.877	511.101	474.877	517
477.662	511.06	477.662	515.5
480.446	511.203	480.446	516
483.229	511.209	483.229	515.5
486.011	511.149	486.011	513
488.792	511.169	488.792	518.5
491.572	511.222	491.572	516.5
494.351	511.238	494.351	514.5
497.129	511.283	497.129	515.5
499.907	511.235	499.907	515
502.683	511.279	502.683	511
505.459	511.156	505.459	516
508.233	511.035	508.233	513
511.007	511.016	511.007	513.5
513.779	510.995	513.779	518.5
516.551	511.071	516.551	513.5
519.322	511.107	519.322	516
522.092	511.031	522.092	514.5
524.861	510.95	524.861	514
527.629	510.854	527.629	514
530.396	510.84	530.396	518.5
533.162	510.677	533.162	515
535.927	510.679	535.927	515.5
538.692	510.777	538.692	514.5
541.455	510.864	541.455	513
544.218	510.84	544.218	511.5
546.979	510.903	546.979	512.5
549.74	510.832	549.74	515
552.5	510.919	552.5	515.5
555.259	510.846	555.259	519
558.016	510.887	558.016	514
560.773	510.938	560.773	513.5
563.529	510.921	563.529	512.5
566.285	510.858	566.285	512
569.039	510.874	569.039	514
571.792	510.784	571.792	515
574.545	510.714	574.545	511
577.296	510.743	577.296	513.5
580.047	510.724	580.047	511.5
582.796	510.726	582.796	515.5
585.545	510.777	585.545	513
588.293	510.758	588.293	514
591.04	510.765	591.04	515.5
593.786	510.837	593.786	512.5
596.531	510.789	596.531	516.5
599.275	510.887	599.275	513
602.018	511.009	602.018	516.5
604.76	510.999	604.76	514
607.502	511.068	607.502	511.5
610.242	511.057	610.242	517.5
612.982	511.012	612.982	516.5
615.721	510.867	615.721	512.5
618.458	510.835	618.458	513
621.195	510.784	621.195	513.5
623.931	510.881	623.931	513.5
626.666	510.883	626.666	516.5
629.4	510.998	629.4	513
632.134	511.066	632.134	514
634.866	511.003	634.866	514
637.597	510.91	637.597	512.5
640.328	510.856	640.328	512.5
643.057	510.765	643.057	515
645.786	510.754	645.786	514.5
648.514	510.759	648.514	515
651.241	510.848	651.241	514
653.967	510.825	653.967	515
656.692	510.791	656.692	513.5
659.416	510.855	659.416	513.5
662.139	510.777	662.139	513
664.862	510.77	664.862	514
667.583	510.826	667.583	514
670.304	510.913	670.304	514
673.023	511.077	673.023	515.5
675.742	511.18	675.742	516.5
678.46	511.161	678.46	513
681.177	511.234	681.177	516.5
683.893	511.189	683.893	517
686.608	511.037	686.608	517
689.322	511.039	689.322	515.5
692.036	510.939	692.036	514
694.748	510.878	694.748	514
697.46	510.875	697.46	513.5
700.171	510.805	700.171	514
702.88	510.95	702.88	516
705.589	510.994	705.589	513.5
708.297	510.877	708.297	513.5
711.004	510.978	711.004	513
713.711	510.87	713.711	511.5
716.416	510.807	716.416	513
719.12	510.664	719.12	515.5
721.824	510.626	721.824	511
724.526	510.681	724.526	514.5
727.228	510.738	727.228	512
729.929	510.775	729.929	515
732.629	510.973	732.629	514.5
735.328	510.929	735.328	517
738.026	510.825	738.026	513.5
740.723	510.66	740.723	512
743.42	510.619	743.42	514.5
746.115	510.546	746.115	511
748.81	510.561	748.81	514
751.504	510.539	751.504	513
754.197	510.628	754.197	512
756.889	510.537	756.889	511
759.58	510.473	759.58	514.5
762.27	510.554	762.27	513
764.959	510.773	764.959	515.5
767.647	510.879	767.647	514.5
770.335	510.925	770.335	512.5
773.022	510.838	773.022	512
775.707	510.827	775.707	511
778.392	510.644	778.392	513.5
781.076	510.574	781.076	513.5
783.759	510.501	783.759	514.5
786.442	510.645	786.442	515.5
789.123	510.699	789.123	512.5
791.803	510.716	791.803	510.5
794.483	510.68	794.483	513
797.162	510.779	797.162	512.5
799.84	510.712	799.84	517.5
802.517	510.602	802.517	516.5
805.193	510.564	805.193	511.5
807.868	510.622	807.868	511.5
810.542	510.612	810.542	512
813.216	510.74	813.216	510.5
815.888	510.679	815.888	513
818.56	510.72	818.56	514
821.231	510.629	821.231	512
823.901	510.477	823.901	510.5
826.57	510.518	826.57	510
829.238	510.555	829.238	513.5
831.905	510.561	831.905	514
834.572	510.605	834.572	511.5
837.237	510.52	837.237	514
839.902	510.599	839.902	510
842.566	510.487	842.566	511.5
845.229	510.497	845.229	513.5
847.891	510.586	847.891	512
850.552	510.681	850.552	512
853.212	510.676	853.212	512
855.872	510.69	855.872	513
858.53	510.633	858.53	514.5
861.188	510.673	861.188	515.5
863.845	510.521	863.845	514
866.501	510.558	866.501	512.5
869.156	510.494	869.156	514.5
871.81	510.53	871.81	509.5
874.463	510.53	874.463	514
877.116	510.606	877.116	513
879.768	510.648	879.768	510.5
882.418	510.665	882.418	514.5
885.068	510.713	885.068	513.5
887.717	510.824	887.717	514.5
890.365	510.794	890.365	514
893.013	510.819	893.013	512.5
895.659	510.773	895.659	512.5
898.305	510.731	898.305	513
900.95	510.707	900.95	511.5
903.593	510.535	903.593	510
906.236	510.416	906.236	513.5
908.879	510.418	908.879	513
911.52	510.31	911.52	511.5
914.16	510.317	914.16	514
916.8	510.425	916.8	512
919.439	510.582	919.439	512
922.076	510.585	922.076	515
924.713	510.627	924.713	510.5
927.35	510.612	927.35	513.5
929.985	510.624	929.985	510.5
932.619	510.542	932.619	512.5
935.253	510.494	935.253	514
937.885	510.488	937.885	508.5
940.517	510.568	940.517	513.5
943.148	510.417	943.148	513.5
945.778	510.512	945.778	513.5
948.408	510.509	948.408	513.5
951.036	510.527	951.036	511.5
953.664	510.601	953.664	511.5
956.29	510.646	956.29	513.5
958.916	510.63	958.916	514
961.541	510.674	961.541	511
964.165	510.601	964.165	515
966.789	510.563	966.789	513
969.411	510.398	969.411	514
972.033	510.403	972.033	515
974.653	510.496	974.653	513.5
977.273	510.593	977.273	515
979.892	510.611	979.892	514.5
982.511	510.652	982.511	513
985.128	510.593	985.128	510
987.744	510.533	987.744	513
990.36	510.406	990.36	510.5
992.975	510.421	992.975	516
995.589	510.425	995.589	512
998.202	510.485	998.202	510
1000.81	510.517	1000.81	516.5
1003.43	510.56	1003.43	513
1006.04	510.586	1006.04	510.5
1008.65	510.602	1008.65	514.5
1011.25	510.562	1011.25	513
1013.86	510.587	1013.86	509
1016.47	510.461	1016.47	511
1019.08	510.49	1019.08	513
1021.68	510.506	1021.68	511.5
1024.29	510.456	1024.29	514.5
1026.89	510.548	1026.89	511
1029.49	510.526	1029.49	510
1032.1	510.549	1032.1	514
1034.7	510.611	1034.7	512
1037.3	510.486	1037.3	513
1039.9	510.462	1039.9	516
1042.5	510.4	1042.5	511.5
1045.09	510.305	1045.09	515.5
1047.69	510.351	1047.69	513
1050.29	510.445	1050.29	513.5
1052.88	510.595	1052.88	515.5
1055.48	510.692	1055.48	511
1058.07	510.744	1058.07	512.5
1060.66	510.784	1060.66	510.5
1063.26	510.751	1063.26	512
1065.85	510.711	1065.85	512.5
1068.44	510.668	1068.44	512.5
1071.03	510.674	1071.03	513.5
1073.62	510.695	1073.62	512
1076.2	510.584	1076.2	513.5
1078.79	510.65	1078.79	512.5
1081.38	510.581	1081.38	514.5
1083.96	510.575	1083.96	510.5
1086.55	510.608	1086.55	513.5
1089.13	510.621	1089.13	512
1091.71	510.589	1091.71	516
1094.3	510.674	1094.3	512
1096.88	510.776	1096.88	513
1099.46	510.833	1099.46	511.5
1102.04	510.744	1102.04	512.5
1104.62	510.726	1104.62	514.5
1107.19	510.722	1107.19	511.5
1109.77	510.67	1109.77	512.5
1112.35	510.664	1112.35	514.5
1114.92	510.734	1114.92	515
1117.5	510.836	1117.5	513.5
1120.07	510.867	1120.07	513
1122.64	510.832	1122.64	512.5
1125.22	510.797	1125.22	512.5
1127.79	510.77	1127.79	512
1130.36	510.75	1130.36	515.5
1132.93	510.768	1132.93	511.5
1135.5	510.798	1135.5	515.5
1138.07	510.797	1138.07	513.5
1140.63	510.68	1140.63	511
1143.2	510.653	1143.2	511
1145.76	510.645	1145.76	514.5
1148.33	510.682	1148.33	513.5
1150.89	510.737	1150.89	510.5
1153.46	510.799	1153.46	512.5
1156.02	510.992	1156.02	514.5
1158.58	510.99	1158.58	513
1161.14	510.885	1161.14	512
1163.7	510.846	1163.7	514.5
1166.26	510.792	1166.26	511
1168.82	510.767	1168.82	512
1171.38	510.625	1171.38	512
1173.93	510.544	1173.93	513
1176.49	510.61	1176.49	512
1179.04	510.651	1179.04	512.5
1181.6	510.679	1181.6	514.5
1184.15	510.699	1184.15	515.5
1186.7	510.758	1186.7	514.5
1189.25	510.83	1189.25	512.5
1191.81	510.931	1191.81	513
1194.36	510.933	1194.36	511.5
1196.9	511.001	1196.9	512
1199.45	511.016	1199.45	514
1202	510.931	1202	513
1204.55	510.899	1204.55	512.5
1207.09	510.894	1207.09	514
1209.64	510.837	1209.64	512
1212.18	510.9	1212.18	513
1214.73	510.849	1214.73	514
1217.27	510.873	1217.27	511.5
1219.81	510.859	1219.81	515
1222.35	510.854	1222.35	514
1224.89	510.819	1224.89	516
1227.43	510.854	1227.43	515
1229.97	510.789	1229.97	511
1232.51	510.791	1232.51	513.5
1235.05	510.92	1235.05	518.5
1237.58	511.049	1237.58	512.5
1240.12	511.124	1240.12	516
1242.65	511.138	1242.65	511.5
1245.19	511.122	1245.19	510.5
1247.72	511.096	1247.72	515
1250.25	511.049	1250.25	511.5
1252.78	511.015	1252.78	512
1255.31	511.024	1255.31	512.5
1257.84	511.058	1257.84	511
1260.37	511.003	1260.37	515.5
1262.9	510.997	1262.9	510.5
1265.43	510.993	1265.43	509
1267.95	510.924	1267.95	513.5
1270.48	510.78	1270.48	515.5
1273.01	510.713	1273.01	518.5
1275.53	510.7	1275.53	510.5
1278.05	510.708	1278.05	511.5
1280.58	510.758	1280.58	513.5
1283.1	510.844	1283.1	511.5
1285.62	510.893	1285.62	515.5
1288.14	510.887	1288.14	513.5
1290.66	510.865	1290.66	513
1293.18	510.832	1293.18	515.5
1295.69	510.982	1295.69	515.5
1298.21	510.978	1298.21	515
1300.73	511.059	1300.73	511.5
1303.24	511.051	1303.24	515
1305.76	511.091	1305.76	512
1308.27	511.006	1308.27	511.5
1310.79	511.052	1310.79	511.5
1313.3	511.059	1313.3	513.5
1315.81	511.023	1315.81	511.5
1318.32	511.041	1318.32	515.5
1320.83	511.023	1320.83	515.5
1323.34	510.931	1323.34	514
1325.85	510.961	1325.85	510
1328.35	510.93	1328.35	517
1330.86	511.042	1330.86	514
1333.37	511.18	1333.37	514
1335.87	511.152	1335.87	513
1338.38	511.256	1338.38	514
1340.88	511.345	1340.88	515
1343.38	511.38	1343.38	514.5
1345.89	511.48	1345.89	514.5
1348.39	511.41	1348.39	513.5
1350.89	511.35	1350.89	514
1353.39	511.252	1353.39	514.5
1355.89	511.181	1355.89	513.5
1358.38	511.16	1358.38	515
1360.88	511.212	1360.88	515
1363.38	511.265	1363.38	513.5
1365.87	511.304	1365.87	516.5
1368.37	511.231	1368.37	515.5
1370.86	511.318	1370.86	515.5
1373.36	511.141	1373.36	513
1375.85	511.18	1375.85	515
1378.34	511.147	1378.34	515.5
1380.83	511.139	1380.83	515.5
1383.32	511.093	1383.32	513
1385.81	511.157	1385.81	512
1388.3	511.227	1388.3	518
1390.79	511.365	1390.79	513.5
1393.27	511.32	1393.27	513
1395.76	511.429	1395.76	514
1398.25	511.252	1398.25	516
1400.73	511.305	1400.73	513.5
1403.21	511.232	1403.21	514
1405.7	511.335	1405.7	514
1408.18	511.278	1408.18	517
1410.66	511.343	1410.66	515
1413.14	511.434	1413.14	514
1415.62	511.377	1415.62	514
1418.1	511.321	1418.1	514.5
1420.58	511.423	1420.58	513
1423.06	511.479	1423.06	515.5
1425.54	511.526	1425.54	513.5
1428.01	511.38	1428.01	514
1430.49	511.485	1430.49	513
1432.96	511.507	1432.96	515.5
1435.44	511.404	1435.44	515
1437.91	511.387	1437.91	514
1440.38	511.424	1440.38	513
1442.85	511.473	1442.85	517
1445.32	511.395	1445.32	515
1447.79	511.285	1447.79	513
1450.26	511.417	1450.26	514.5
1452.73	511.368	1452.73	511.5
1455.2	511.361	1455.2	515.5
1457.67	511.288	1457.67	514
1460.13	511.261	1460.13	514.5
1462.6	511.239	1462.6	514.5
1465.06	511.155	1465.06	513.5
1467.53	511.082	1467.53	511.5
1469.99	511.154	1469.99	518
1472.45	511.094	1472.45	515.5
1474.91	511.217	1474.91	516.5
1477.37	511.302	1477.37	515.5
1479.83	511.408	1479.83	515.5
1482.29	511.51	1482.29	514.5
1484.75	511.439	1484.75	514.5
1487.21	511.305	1487.21	512
1489.67	511.282	1489.67	514.5
1492.12	511.182	1492.12	515
1494.58	511.181	1494.58	516
1497.03	511.249	1497.03	515
1499.49	511.363	1499.49	512.5
1501.94	511.443	1501.94	515.5
1504.39	511.401	1504.39	514.5
1506.84	511.442	1506.84	515.5
1509.29	511.46	1509.29	513.5
1511.74	511.507	1511.74	512
1514.19	511.456	1514.19	510
1516.64	511.341	1516.64	515
1519.09	511.253	1519.09	516.5
1521.54	511.216	1521.54	515.5
1523.98	511.239	1523.98	516
1526.43	511.263	1526.43	514
1528.87	511.342	1528.87	515
1531.32	511.508	1531.32	517.5
1533.76	511.625	1533.76	514.5
1536.2	511.692	1536.2	518
1538.65	511.699	1538.65	516
1541.09	511.738	1541.09	515.5
1543.53	511.726	1543.53	517
1545.97	511.57	1545.97	514
1548.41	511.509	1548.41	514.5
1550.84	511.531	1550.84	514
1553.28	511.579	1553.28	515.5
1555.72	511.566	1555.72	515.5
1558.15	511.509	1558.15	513
1560.59	511.473	1560.59	514
1563.02	511.435	1563.02	515
1565.46	511.535	1565.46	516.5
1567.89	511.592	1567.89	515
1570.32	511.718	1570.32	513
1572.75	511.682	1572.75	517
1575.18	511.627	1575.18	515.5
1577.61	511.586	1577.61	512.5
1580.04	511.509	1580.04	514
1582.47	511.498	1582.47	513
1584.9	511.626	1584.9	513.5
1587.32	511.626	1587.32	512.5
1589.75	511.595	1589.75	517
1592.17	511.476	1592.17	515.5
1594.6	511.558	1594.6	515
1597.02	511.531	1597.02	516.5
1599.44	511.401	1599.44	513.5
1601.87	511.404	1601.87	513
1604.29	511.438	1604.29	513
1606.71	511.393	1606.71	516
1609.13	511.304	1609.13	515.5
1611.55	511.279	1611.55	514.5
1613.97	511.395	1613.97	513
1616.38	511.339	1616.38	517
1618.8	511.261	1618.8	516
1621.22	511.279	1621.22	516.5
1623.63	511.232	1623.63	513.5
1626.05	511.118	1626.05	512
1628.46	511.063	1628.46	517
1630.88	511.007	1630.88	514
1633.29	510.933	1633.29	512
1635.7	510.924	1635.7	514.5
1638.11	510.846	1638.11	514
1640.52	510.777	1640.52	513.5
1642.93	510.706	1642.93	513.5
1645.34	510.699	1645.34	512
1647.75	510.813	1647.75	514
1650.15	510.785	1650.15	513
1652.56	510.786	1652.56	515
1654.97	510.76	1654.97	512
1657.37	510.652	1657.37	513.5
1659.78	510.676	1659.78	513.5
1662.18	510.626	1662.18	510.5
1664.58	510.651	1664.58	512.5
1666.99	510.747	1666.99	512.5
1669.39	510.7	1669.39	513
1671.79	510.744	1671.79	513
1674.19	510.583	1674.19	512
1676.59	510.542	1676.59	515
1678.99	510.546	1678.99	515
1681.38	510.537	1681.38	512
1683.78	510.517	1683.78	511.5
1686.18	510.613	1686.18	514
1688.57	510.688	1688.57	513
1690.97	510.825	1690.97	514.5
1693.36	510.714	1693.36	515.5
1695.75	510.742	1695.75	509.5
1698.15	510.67	1698.15	512
1700.54	510.704	1700.54	516
1702.93	510.65	1702.93	511.5
1705.32	510.599	1705.32	514
1707.71	510.732	1707.71	512
1710.1	510.741	1710.1	514
1712.49	510.684	1712.49	516.5
1714.88	510.663	1714.88	509
1717.26	510.709	1717.26	513
1719.65	510.735	1719.65	514
1722.03	510.7	1722.03	510
1724.42	510.623	1724.42	513
1726.8	510.593	1726.8	511
1729.19	510.421	1729.19	514
1731.57	510.438	1731.57	512
1733.95	510.477	1733.95	512.5
1736.33	510.557	1736.33	510.5
1738.71	510.714	1738.71	513
1741.09	510.806	1741.09	512.5
1743.47	510.862	1743.47	515
1745.85	510.786	1745.85	511
1748.22	510.744	1748.22	513
1750.6	510.734	1750.6	514
1752.98	510.676	1752.98	510.5
1755.35	510.576	1755.35	512.5
1757.73	510.584	1757.73	510.5
1760.1	510.549	1760.1	513.5
1762.47	510.565	1762.47	512
1764.85	510.579	1764.85	513.5
1767.22	510.647	1767.22	514
1769.59	510.683	1769.59	514
1771.96	510.708	1771.96	512
1774.33	510.698	1774.33	511
1776.7	510.609	1776.7	513
1779.07	510.638	1779.07	517
1781.43	510.578	1781.43	512.5
1783.8	510.54	1783.8	513
1786.16	510.631	1786.16	510.5
1788.53	510.56	1788.53	515
1790.89	510.586	1790.89	511.5
1793.26	510.63	1793.26	511.5
1795.62	510.575	1795.62	512.5
1797.98	510.628	1797.98	515
1800.34	510.583	1800.34	512
1802.71	510.563	1802.71	511.5
1805.07	510.58	1805.07	512
1807.43	510.41	1807.43	514
1809.78	510.484	1809.78	513
1812.14	510.586	1812.14	512
1814.5	510.574	1814.5	511
1816.86	510.606	1816.86	513.5
1819.21	510.606	1819.21	512.5
1821.57	510.624	1821.57	514.5
1823.92	510.663	1823.92	512.5
1826.28	510.602	1826.28	511
1828.63	510.64	1828.63	511
1830.98	510.61	1830.98	512
1833.33	510.546	1833.33	512.5
1835.68	510.48	1835.68	510
1838.03	510.535	1838.03	510.5
1840.38	510.553	1840.38	513.5
1842.73	510.616	1842.73	516
1845.08	510.585	1845.08	517
1847.43	510.597	1847.43	512
1849.77	510.578	1849.77	515.5
1852.12	510.594	1852.12	512.5
1854.46	510.537	1854.46	515.5
1856.81	510.541	1856.81	512
1859.15	510.519	1859.15	510.5
1861.5	510.553	1861.5	515
1863.84	510.542	1863.84	511
1866.18	510.65	1866.18	512.5
1868.52	510.758	1868.52	513
1870.86	510.757	1870.86	512.5
1873.2	510.693	1873.2	512
1875.54	510.604	1875.54	514
1877.88	510.57	1877.88	515
1880.22	510.487	1880.22	512
1882.55	510.432	1882.55	513
1884.89	510.411	1884.89	511
1887.22	510.338	1887.22	512
1889.56	510.238	1889.56	514
1891.89	510.305	1891.89	514
1894.23	510.328	1894.23	514.5
1896.56	510.402	1896.56	512.5
1898.89	510.556	1898.89	510.5
1901.22	510.658	1901.22	509.5
1903.55	510.633	1903.55	511
1905.88	510.587	1905.88	512.5
1908.21	510.507	1908.21	512.5
1910.54	510.482	1910.54	510.5
1912.87	510.375	1912.87	512.5
1915.19	510.352	1915.19	511.5
1917.52	510.478	1917.52	512
1919.85	510.507	1919.85	514.5
1922.17	510.527	1922.17	511.5
1924.49	510.663	1924.49	512.5
1926.82	510.772	1926.82	512
1929.14	510.763	1929.14	513
1931.46	510.75	1931.46	514
1933.78	510.814	1933.78	513
1936.1	510.848	1936.1	513.5
1938.42	510.788	1938.42	508.5
1940.74	510.665	1940.74	513
1943.06	510.714	1943.06	514
1945.38	510.668	1945.38	513
1947.7	510.511	1947.7	514.5
1950.01	510.447	1950.01	509.5
1952.33	510.449	1952.33	512
1954.65	510.45	1954.65	512
1956.96	510.551	1956.96	512
1959.27	510.515	1959.27	511
1961.59	510.659	1961.59	513
1963.9	510.648	1963.9	511
1966.21	510.579	1966.21	513
1968.52	510.558	1968.52	509
1970.83	510.553	1970.83	513
1973.14	510.486	1973.14	513.5
1975.45	510.501	1975.45	512.5
1977.76	510.396	1977.76	514.5
1980.07	510.426	1980.07	513.5
1982.37	510.414	1982.37	514.5
1984.68	510.61	1984.68	510
1986.99	510.833	1986.99	515
1989.29	510.922	1989.29	512.5
1991.59	510.948	1991.59	513
1993.9	510.929	1993.9	516.5
1996.2	510.798	1996.2	514
1998.5	510.706	1998.5	514
2000.8	510.573	2000.8	514
2003.11	510.577	2003.11	513
2005.41	510.541	2005.41	508.5
2007.7	510.459	2007.7	513
2010	510.501	2010	511
2012.3	510.561	2012.3	513
2014.6	510.553	2014.6	511
2016.9	510.657	2016.9	514
2019.19	510.616	2019.19	515
2021.49	510.515	2021.49	511.5
2023.78	510.54	2023.78	512
2026.07	510.695	2026.07	510.5
2028.37	510.773	2028.37	513.5
2030.66	510.939	2030.66	513
2032.95	510.909	2032.95	516
2035.24	510.858	2035.24	514.5
2037.53	510.7	2037.53	508.5
2039.82	510.55	2039.82	512
2042.11	510.469	2042.11	510
2044.4	510.66	2044.4	512.5
2046.69	510.618	2046.69	513.5
2048.98	510.62	2048.98	509.5
2051.26	510.617	2051.26	513
2053.55	510.622	2053.55	511
2055.83	510.616	2055.83	514.5
2058.12	510.697	2058.12	513.5
2060.4	510.697	2060.4	514
2062.69	510.766	2062.69	517
2064.97	510.661	2064.97	510.5
2067.25	510.591	2067.25	514
2069.53	510.604	2069.53	512.5
2071.81	510.613	2071.81	512
2074.09	510.537	2074.09	512
2076.37	510.564	2076.37	513
2078.65	510.64	2078.65	512.5
2080.93	510.639	2080.93	511.5
2083.2	510.737	2083.2	511.5
2085.48	510.836	2085.48	510.5
2087.75	510.857	2087.75	513.5
2090.03	510.832	2090.03	513.5
2092.3	510.613	2092.3	515
2094.58	510.505	2094.58	511
2096.85	510.513	2096.85	513.5
2099.12	510.501	2099.12	514
2101.39	510.621	2101.39	512.5
2103.67	510.648	2103.67	515
2105.94	510.778	2105.94	512.5
2108.21	510.844	2108.21	513.5
2110.47	510.803	2110.47	513
2112.74	510.826	2112.74	511.5
2115.01	510.84	2115.01	511.5
2117.28	510.85	2117.28	510.5
2119.54	510.741	2119.54	512.5
2121.81	510.595	2121.81	513.5
2124.07	510.486	2124.07	513
2126.34	510.504	2126.34	512.5
2128.6	510.557	2128.6	510.5
2130.87	510.634	2130.87	514
2133.13	510.672	2133.13	514
2135.39	510.789	2135.39	513.5
2137.65	510.732	2137.65	515
2139.91	510.649	2139.91	509
2142.17	510.476	2142.17	513
2144.43	510.569	2144.43	510.5
2146.69	510.715	2146.69	513
2148.95	510.749	2148.95	515
2151.2	510.727	2151.2	513.5
2153.46	510.873	2153.46	513
2155.72	510.79	2155.72	515
2157.97	510.653	2157.97	512.5
2160.22	510.573	2160.22	510.5
2162.48	510.521	2162.48	513.5
2164.73	510.502	2164.73	510.5
2166.98	510.452	2166.98	512.5
2169.24	510.529	2169.24	514
2171.49	510.65	2171.49	513.5
2173.74	510.713	2173.74	515
2175.99	510.81	2175.99	510
2178.24	510.764	2178.24	511
2180.48	510.652	2180.48	510
2182.73	510.614	2182.73	512.5
2184.98	510.652	2184.98	511.5
2187.23	510.724	2187.23	515
2189.47	510.624	2189.47	512
2191.72	510.624	2191.72	514.5
2193.96	510.642	2193.96	510.5
2196.21	510.59	2196.21	514
2198.45	510.58	2198.45	514
2200.69	510.771	2200.69	512.5
2202.93	510.882	2202.93	514.5
2205.17	510.844	2205.17	512.5
2207.41	510.841	2207.41	516
2209.65	510.827	2209.65	513
2211.89	510.736	2211.89	510.5
2214.13	510.747	2214.13	514
2216.37	510.682	2216.37	512.5
2218.61	510.706	2218.61	510.5
2220.84	510.619	2220.84	510.5
2223.08	510.495	2223.08	517
2225.32	510.576	2225.32	513
2227.55	510.581	2227.55	509.5
2229.79	510.535	2229.79	516.5
2232.02	510.609	2232.02	514.5
2234.25	510.537	2234.25	516.5
2236.48	510.529	2236.48	510.5
2238.72	510.445	2238.72	514.5
2240.95	510.402	2240.95	512.5
2243.18	510.402	2243.18	511.5
2245.41	510.411	2245.41	511
2247.63	510.493	2247.63	513.5
2249.86	510.653	2249.86	511.5
2252.09	510.682	2252.09	512
2254.32	510.689	2254.32	513
2256.54	510.64	2256.54	513
2258.77	510.717	2258.77	512.5
2260.99	510.68	2260.99	511
2263.22	510.618	2263.22	513
2265.44	510.618	2265.44	508
2267.67	510.776	2267.67	512
2269.89	510.753	2269.89	513
2272.11	510.638	2272.11	512
2274.33	510.532	2274.33	512.5
2276.55	510.576	2276.55	513
2278.77	510.518	2278.77	511.5
2280.99	510.487	2280.99	513
2283.21	510.415	2283.21	513.5
2285.43	510.468	2285.43	512
2287.64	510.449	2287.64	513.5
2289.86	510.444	2289.86	509.5
2292.08	510.335	2292.08	510.5
2294.29	510.509	2294.29	512.5
2296.51	510.669	2296.51	515.5
2298.72	510.797	2298.72	514.5
2300.93	510.845	2300.93	510.5
2303.15	510.815	2303.15	514.5
2305.36	510.77	2305.36	512.5
2307.57	510.747	2307.57	510
2309.78	510.707	2309.78	513
2311.99	510.705	2311.99	514
2314.2	510.686	2314.2	512.5
2316.41	510.702	2316.41	513.5
2318.62	510.633	2318.62	516
2320.83	510.567	2320.83	514.5
2323.03	510.58	2323.03	512.5
2325.24	510.737	2325.24	516
2327.45	510.875	2327.45	513.5
2329.65	510.878	2329.65	510.5
2331.86	510.784	2331.86	513
2334.06	510.779	2334.06	513
2336.26	510.63	2336.26	513.5
2338.47	510.604	2338.47	509.5
2340.67	510.623	2340.67	516
2342.87	510.76	2342.87	514
2345.07	510.774	2345.07	510.5
2347.27	510.756	2347.27	517
2349.47	510.678	2349.47	514.5
2351.67	510.666	2351.67	511
2353.87	510.706	2353.87	512.5
2356.06	510.719	2356.06	515.5
2358.26	510.661	2358.26	515.5
2360.46	510.599	2360.46	511.5
2362.65	510.544	2362.65	513.5
2364.85	510.546	2364.85	514
2367.04	510.523	2367.04	510
2369.24	510.592	2369.24	514
2371.43	510.727	2371.43	514.5
2373.62	510.737	2373.62	510.5
2375.81	510.723	2375.81	511.5
2378.01	510.703	2378.01	509.5
2380.2	510.692	2380.2	510.5
2382.39	510.756	2382.39	515
2384.58	510.692	2384.58	512
2386.76	510.742	2386.76	511.5
2388.95	510.715	2388.95	514.5
2391.14	510.594	2391.14	515.5
2393.33	510.574	2393.33	510
2395.51	510.518	2395.51	514.5
2397.7	510.446	2397.7	511.5
2399.88	510.549	2399.88	513.5
2402.07	510.615	2402.07	516
2404.25	510.683	2404.25	509.5
2406.44	510.779	2406.44	511.5
2408.62	510.766	2408.62	511
2410.8	510.806	2410.8	514
2412.98	510.751	2412.98	515
2415.16	510.724	2415.16	513
2417.34	510.676	2417.34	511.5
2419.52	510.618	2419.52	512
2421.7	510.552	2421.7	512
2423.88	510.502	2423.88	513.5
2426.06	510.537	2426.06	514
2428.23	510.52	2428.23	511
2430.41	510.536	2430.41	513.5
2432.58	510.644	2432.58	510.5
2434.76	510.627	2434.76	514.5
2436.93	510.692	2436.93	514
2439.11	510.74	2439.11	510.5
2441.28	510.705	2441.28	513.5
2443.45	510.644	2443.45	512.5
2445.63	510.532	2445.63	510
2447.8	510.49	2447.8	510
2449.97	510.564	2449.97	512.5
2452.14	510.557	2452.14	512.5
2454.31	510.662	2454.31	512.5
2456.48	510.55	2456.48	511
2458.64	510.612	2458.64	511.5
2460.81	510.539	2460.81	514
2462.98	510.551	2462.98	513.5
2465.15	510.622	2465.15	512
2467.31	510.695	2467.31	513
2469.48	510.662	2469.48	511.5
2471.64	510.611	2471.64	512.5
2473.8	510.539	2473.8	514
2475.97	510.663	2475.97	513
2478.13	510.575	2478.13	510
2480.29	510.62	2480.29	511.5
2482.45	510.644	2482.45	512
2484.62	510.604	2484.62	513
2486.78	510.499	2486.78	512
2488.94	510.549	2488.94	513.5
2491.09	510.712	2491.09	511.5
2493.25	510.76	2493.25	514
2495.41	510.747	2495.41	512.5
2497.57	510.836	2497.57	512.5
2499.72	510.818	2499.72	512
2501.88	510.791	2501.88	512
2504.04	510.742	2504.04	515
2506.19	510.82	2506.19	513
2508.34	510.787	2508.34	514.5
2510.5	510.759	2510.5	515
2512.65	510.647	2512.65	513.5
2514.8	510.545	2514.8	510.5
2516.95	510.555	2516.95	514
2519.11	510.614	2519.11	510
2521.26	510.739	2521.26	513.5
2523.41	510.793	2523.41	512.5
2525.56	510.854	2525.56	510.5
2527.7	510.826	2527.7	510.5
2529.85	510.761	2529.85	516
2532	510.717	2532	512
2534.15	510.786	2534.15	512
2536.29	510.835	2536.29	513
2538.44	510.844	2538.44	514.5
2540.58	510.707	2540.58	511.5
2542.73	510.683	2542.73	514
2544.87	510.663	2544.87	515.5
2547.01	510.703	2547.01	514.5
2549.16	510.656	2549.16	513
2551.3	510.721	2551.3	510.5
2553.44	510.699	2553.44	512.5
2555.58	510.668	2555.58	513
2557.72	510.568	2557.72	512.5
2559.86	510.577	2559.86	513
2562	510.761	2562	511.5
2564.14	510.792	2564.14	513.5
2566.28	510.715	2566.28	512
2568.41	510.756	2568.41	509.5
2570.55	510.714	2570.55	511.5
2572.69	510.628	2572.69	512
2574.82	510.62	2574.82	513
2576.96	510.637	2576.96	510.5
2579.09	510.717	2579.09	512.5
2581.22	510.864	2581.22	515
2583.36	510.8	2583.36	514.5
2585.49	510.769	2585.49	513.5
2587.62	510.774	2587.62	511.5
2589.75	510.666	2589.75	512
2591.88	510.674	2591.88	514.5
2594.01	510.718	2594.01	512
2596.14	510.694	2596.14	511.5
2598.27	510.866	2598.27	513
2600.4	510.797	2600.4	513
2602.53	510.732	2602.53	513.5
2604.65	510.722	2604.65	511.5
2606.78	510.717	2606.78	512
2608.91	510.69	2608.91	515.5
2611.03	510.704	2611.03	513
2613.16	510.66	2613.16	513.5
2615.28	510.672	2615.28	511.5
2617.4	510.686	2617.4	512.5
2619.53	510.789	2619.53	510.5
2621.65	510.851	2621.65	515
2623.77	510.96	2623.77	511
2625.89	510.981	2625.89	513.5
2628.01	510.905	2628.01	514.5
2630.13	510.862	2630.13	514
2632.25	510.751	2632.25	510.5
2634.37	510.724	2634.37	512.5
2636.49	510.73	2636.49	512.5
2638.6	510.723	2638.6	513.5
2640.72	510.713	2640.72	513.5
2642.84	510.672	2642.84	513
2644.95	510.676	2644.95	513.5
2647.07	510.695	2647.07	513
2649.18	510.646	2649.18	512.5
2651.3	510.666	2651.3	512.5
2653.41	510.681	2653.41	511
2655.52	510.728	2655.52	516
2657.63	510.768	2657.63	512
2659.75	510.783	2659.75	512.5
2661.86	510.823	2661.86	510.5
2663.97	510.876	2663.97	513
2666.08	510.877	2666.08	514
2668.19	510.846	2668.19	513.5
2670.3	510.773	2670.3	513
2672.4	510.718	2672.4	511
2674.51	510.757	2674.51	513
2676.62	510.773	2676.62	511
2678.72	510.74	2678.72	512
2680.83	510.875	2680.83	515
2682.93	510.868	2682.93	511.5
2685.04	510.761	2685.04	515
2687.14	510.625	2687.14	510.5
2689.25	510.587	2689.25	517
2691.35	510.569	2691.35	513.5
2693.45	510.474	2693.45	515
2695.55	510.501	2695.55	512
2697.65	510.639	2697.65	514.5
2699.75	510.713	2699.75	514
2701.85	510.805	2701.85	509
2703.95	510.792	2703.95	515
2706.05	510.798	2706.05	513.5
2708.15	510.807	2708.15	511
2710.25	510.783	2710.25	512.5
2712.34	510.807	2712.34	512
2714.44	510.773	2714.44	512.5
2716.54	510.765	2716.54	510.5
2718.63	510.793	2718.63	515
2720.73	510.643	2720.73	511
2722.82	510.678	2722.82	512.5
2724.91	510.713	2724.91	515
2727.01	510.849	2727.01	514.5
2729.1	510.822	2729.1	514
2731.19	510.741	2731.19	514
2733.28	510.707	2733.28	513
2735.37	510.682	2735.37	514
2737.46	510.618	2737.46	512.5
2739.55	510.746	2739.55	512.5
2741.64	510.712	2741.64	513.5
2743.73	510.829	2743.73	508
2745.82	510.819	2745.82	516
2747.9	510.797	2747.9	513
2749.99	510.802	2749.99	513
2752.08	510.873	2752.08	510.5
2754.16	510.863	2754.16	514
2756.25	510.727	2756.25	514
2758.33	510.689	2758.33	518.5
2760.41	510.82	2760.41	510.5
2762.5	510.838	2762.5	514.5
2764.58	510.774	2764.58	512
2766.66	510.945	2766.66	511
2768.74	510.993	2768.74	514
2770.82	510.961	2770.82	511.5
2772.9	510.882	2772.9	513
2774.98	510.911	2774.98	513
2777.06	511.035	2777.06	512
2779.14	510.823	2779.14	512
2781.22	510.792	2781.22	513
2783.3	510.829	2783.3	512.5
2785.37	510.746	2785.37	513.5
2787.45	510.854	2787.45	512.5
2789.52	510.914	2789.52	514
2791.6	510.849	2791.6	514.5
2793.67	510.82	2793.67	510.5
2795.75	510.606	2795.75	513
2797.82	510.683	2797.82	515.5
2799.89	510.598	2799.89	511.5
2801.97	510.596	2801.97	510.5
2804.04	510.723	2804.04	514
2806.11	510.722	2806.11	513
2808.18	510.791	2808.18	511.5
2810.25	510.795	2810.25	512
2812.32	510.829	2812.32	515.5
2814.39	510.828	2814.39	511
2816.45	510.819	2816.45	516
2818.52	510.775	2818.52	512
2820.59	510.79	2820.59	512.5
2822.65	510.821	2822.65	511.5
2824.72	510.979	2824.72	514
2826.79	510.956	2826.79	513
2828.85	511.058	2828.85	511.5
2830.92	510.923	2830.92	514
2832.98	510.926	2832.98	515
2835.04	510.854	2835.04	515
2837.1	510.811	2837.1	512
2839.17	510.837	2839.17	511
2841.23	510.884	2841.23	517
2843.29	510.827	2843.29	514.5
2845.35	510.803	2845.35	515
2847.41	510.757	2847.41	510.5
2849.47	510.766	2849.47	517
2851.53	510.762	2851.53	510.5
2853.58	510.732	2853.58	512.5
2855.64	510.728	2855.64	513
2857.7	510.848	2857.7	511.5
2859.75	510.792	2859.75	515
2861.81	510.701	2861.81	513.5
2863.86	510.778	2863.86	515
2865.92	510.743	2865.92	514
2867.97	510.785	2867.97	513.5
2870.03	510.763	2870.03	511.5
2872.08	510.79	2872.08	512
2874.13	510.87	2874.13	512.5
2876.18	510.784	2876.18	513
2878.23	510.7	2878.23	512
2880.29	510.769	2880.29	513.5
2882.34	510.72	2882.34	514
2884.39	510.874	2884.39	515.5
2886.43	510.968	2886.43	512
2888.48	511.067	2888.48	511.5
2890.53	511.066	2890.53	512.5
2892.58	510.986	2892.58	514
2894.62	510.923	2894.62	515.5
2896.67	510.942	2896.67	512.5
2898.72	510.761	2898.72	515
2900.76	510.781	2900.76	513.5
2902.81	510.771	2902.81	512.5
2904.85	510.849	2904.85	517
2906.89	510.808	2906.89	513.5
2908.94	510.875	2908.94	514.5
2910.98	510.93	2910.98	510.5
2913.02	511	2913.02	513.5
2915.06	510.904	2915.06	513.5
2917.1	510.924	2917.1	513.5
2919.14	510.966	2919.14	513.5
2921.18	510.896	2921.18	511
2923.22	510.749	2923.22	511.5
2925.26	510.79	2925.26	512
2927.3	510.836	2927.3	512
2929.33	510.891	2929.33	514.5
2931.37	510.964	2931.37	513
2933.41	511.125	2933.41	513
2935.44	511.059	2935.44	510.5
2937.48	511.028	2937.48	516
2939.51	510.955	2939.51	514.5
2941.55	510.905	2941.55	512.5
2943.58	510.9	2943.58	513
2945.61	510.932	2945.61	514
2947.64	510.906	2947.64	513.5
2949.68	510.863	2949.68	511
2951.71	510.751	2951.71	514
2953.74	510.753	2953.74	514
2955.77	510.72	2955.77	512
2957.8	510.778	2957.8	513.5
2959.83	510.868	2959.83	514
2961.85	511.042	2961.85	513
2963.88	511.117	2963.88	513
2965.91	511.091	2965.91	512
2967.94	511.046	2967.94	517
2969.96	510.821	2969.96	516
2971.99	510.726	2971.99	511
2974.01	510.719	2974.01	515
2976.04	510.616	2976.04	510
2978.06	510.699	2978.06	513.5
2980.09	510.821	2980.09	512.5
2982.11	510.789	2982.11	512.5
2984.13	510.756	2984.13	515.5
2986.15	510.722	2986.15	514
2988.17	510.765	2988.17	509
2990.19	510.819	2990.19	513.5
2992.22	510.818	2992.22	511
2994.23	510.897	2994.23	511.5
2996.25	510.846	2996.25	512.5
2998.27	510.89	2998.27	514
3000.29	510.883	3000.29	514
3002.31	510.969	3002.31	513
3004.32	511.108	3004.32	511.5
3006.34	511.206	3006.34	514
3008.36	511.175	3008.36	513
3010.37	511.046	3010.37	511.5
3012.39	510.918	3012.39	513
3014.4	510.938	3014.4	515
3016.41	510.786	3016.41	515
3018.43	510.69	3018.43	510.5
3020.44	510.696	3020.44	513
3022.45	510.745	3022.45	514.5
3024.46	510.743	3024.46	513
3026.48	510.754	3026.48	513.5
3028.49	510.893	3028.49	513.5
3030.5	511.034	3030.5	513.5
3032.5	510.941	3032.5	511
3034.51	510.962	3034.51	515
3036.52	511.027	3036.52	510.5
3038.53	510.99	3038.53	512.5
3040.54	510.842	3040.54	516
3042.54	510.83	3042.54	511.5
3044.55	510.853	3044.55	513
3046.55	510.884	3046.55	513.5
3048.56	510.92	3048.56	513.5
3050.56	510.995	3050.56	514.5
3052.57	511.163	3052.57	512
3054.57	511.01	3054.57	512.5
3056.57	510.853	3056.57	511
3058.58	510.863	3058.58	514
3060.58	510.777	3060.58	512.5
3062.58	510.714	3062.58	512.5
3064.58	510.821	3064.58	513.5
3066.58	510.851	3066.58	511.5
3068.58	510.961	3068.58	515
3070.58	510.906	3070.58	511.5
3072.58	510.908	3072.58	515
3074.58	510.913	3074.58	512
3076.57	510.753	3076.57	514
3078.57	510.674	3078.57	513
3080.57	510.712	3080.57	513
3082.56	510.725	3082.56	515
3084.56	510.76	3084.56	513.5
3086.55	510.852	3086.55	513
3088.55	510.964	3088.55	511.5
3090.54	510.977	3090.54	512.5
3092.53	510.858	3092.53	512.5
3094.53	510.815	3094.53	511.5
3096.52	510.778	3096.52	515.5
3098.51	510.644	3098.51	514.5
3100.5	510.654	3100.5	513.5
3102.49	510.671	3102.49	511
3104.48	510.743	3104.48	515.5
3106.47	510.792	3106.47	514
3108.46	510.809	3108.46	512.5
3110.45	510.832	3110.45	512.5
3112.44	510.92	3112.44	512
3114.42	510.793	3114.42	511
3116.41	510.85	3116.41	512.5
3118.4	510.964	3118.4	513
3120.38	511.042	3120.38	515
3122.37	511.125	3122.37	512.5
3124.35	511.132	3124.35	510.5
3126.34	511.013	3126.34	513.5
3128.32	510.899	3128.32	513.5
3130.3	510.754	3130.3	514
3132.29	510.744	3132.29	508.5
3134.27	510.803	3134.27	513
3136.25	510.836	3136.25	512
3138.23	510.865	3138.23	517
3140.21	510.875	3140.21	512
3142.19	510.812	3142.19	512
3144.17	510.856	3144.17	513.5
3146.15	510.947	3146.15	513.5
3148.13	510.951	3148.13	515.5
3150.11	510.981	3150.11	516
3152.08	510.84	3152.08	511
3154.06	510.783	3154.06	515
3156.04	510.729	3156.04	514.5
3158.01	510.63	3158.01	516
3159.99	510.765	3159.99	514.5
3161.96	510.749	3161.96	514
3163.94	510.748	3163.94	514
3165.91	510.752	3165.91	513.5
3167.88	510.699	3167.88	512.5
3169.86	510.842	3169.86	512
3171.83	510.855	3171.83	513
3173.8	510.85	3173.8	516.5
3175.77	510.885	3175.77	515
3177.74	510.853	3177.74	511.5
3179.71	510.879	3179.71	511.5
3181.68	510.879	3181.68	513
3183.65	510.878	3183.65	513
3185.62	510.822	3185.62	516
3187.58	510.757	3187.58	512.5
3189.55	510.75	3189.55	515.5
3191.52	510.758	3191.52	512
3193.48	510.806	3193.48	511.5
3195.45	510.864	3195.45	512.5
3197.42	510.86	3197.42	515
3199.38	510.76	3199.38	512.5
3201.34	510.699	3201.34	511
3203.31	510.744	3203.31	515.5
3205.27	510.759	3205.27	514.5
3207.23	510.842	3207.23	511
3209.2	510.81	3209.2	512
3211.16	510.79	3211.16	515
3213.12	510.77	3213.12	513
3215.08	510.65	3215.08	513
3217.04	510.715	3217.04	512
3219	510.847	3219	511
3220.96	510.886	3220.96	513
3222.92	510.932	3222.92	512
3224.87	510.939	3224.87	515
3226.83	510.918	3226.83	513
3228.79	510.927	3228.79	512
3230.75	510.89	3230.75	512.5
3232.7	510.893	3232.7	512.5
3234.66	510.906	3234.66	515.5
3236.61	510.915	3236.61	510.5
3238.57	510.921	3238.57	513.5
3240.52	510.875	3240.52	513
3242.47	510.897	3242.47	512.5
3244.43	510.886	3244.43	510.5
3246.38	510.803	3246.38	513
3248.33	510.747	3248.33	513.5
3250.28	510.726	3250.28	511.5
3252.23	510.678	3252.23	513.5
3254.18	510.852	3254.18	511.5
3256.13	510.753	3256.13	513.5
3258.08	510.803	3258.08	515
3260.03	510.67	3260.03	513
3261.98	510.598	3261.98	514
3263.93	510.669	3263.93	511.5
3265.87	510.754	3265.87	515.5
3267.82	510.875	3267.82	513.5
3269.77	511.058	3269.77	511
3271.71	510.926	3271.71	515
3273.66	510.923	3273.66	513.5
3275.6	510.681	3275.6	511
3277.55	510.587	3277.55	511
3279.49	510.706	3279.49	515.5
3281.43	510.834	3281.43	514
3283.37	510.955	3283.37	512.5
3285.32	510.843	3285.32	510.5
3287.26	510.8	3287.26	516.5
3289.2	510.795	3289.2	513.5
3291.14	510.664	3291.14	513.5
3293.08	510.52	3293.08	514.5
3295.02	510.659	3295.02	515.5
3296.96	510.669	3296.96	512.5
3298.9	510.751	3298.9	513
3300.83	510.681	3300.83	513
3302.77	510.708	3302.77	511.5
3304.71	510.765	3304.71	513
3306.64	510.973	3306.64	516
3308.58	510.817	3308.58	514
3310.52	510.835	3310.52	512
3312.45	510.757	3312.45	513.5
3314.39	510.837	3314.39	512.5
3316.32	510.724	3316.32	517.5
3318.25	510.71	3318.25	510
3320.19	510.737	3320.19	511.5
3322.12	510.956	3322.12	512
3324.05	510.869	3324.05	511
3325.98	510.806	3325.98	513.5
3327.91	510.838	3327.91	515.5
3329.84	510.968	3329.84	512.5
3331.77	510.822	3331.77	512
3333.7	510.802	3333.7	513
3335.63	510.815	3335.63	513
3337.56	510.889	3337.56	512
3339.49	510.773	3339.49	514.5
3341.41	510.744	3341.41	514
3343.34	510.783	3343.34	511
3345.27	510.875	3345.27	511.5
3347.19	510.779	3347.19	515
3349.12	510.816	3349.12	513
3351.04	510.868	3351.04	514
3352.97	510.904	3352.97	514
3354.89	510.774	3354.89	513.5
3356.81	510.773	3356.81	509.5
3358.74	510.765	3358.74	516.5
3360.66	510.771	3360.66	514
3362.58	510.841	3362.58	513
3364.5	510.92	3364.5	510.5
3366.42	510.913	3366.42	516
3368.34	510.866	3368.34	512.5
3370.26	510.928	3370.26	513
3372.18	510.961	3372.18	511.5
3374.1	510.966	3374.1	512.5
3376.02	510.897	3376.02	511
3377.94	510.958	3377.94	515.5
3379.85	510.871	3379.85	511.5
3381.77	510.786	3381.77	511
3383.69	510.785	3383.69	514.5
3385.6	510.918	3385.6	515
3387.52	511.065	3387.52	513.5
3389.43	510.999	3389.43	512
3391.35	510.983	3391.35	513.5
3393.26	510.983	3393.26	513
3395.18	510.979	3395.18	514
3397.09	510.828	3397.09	513.5
3399	510.762	3399	514
3400.91	510.763	3400.91	512
3402.82	510.904	3402.82	511.5
3404.73	510.873	3404.73	512.5
3406.64	510.829	3406.64	516
3408.55	510.85	3408.55	511.5
3410.46	510.944	3410.46	513.5
3412.37	510.771	3412.37	510
3414.28	510.72	3414.28	512.5
3416.19	510.817	3416.19	514.5
3418.1	510.948	3418.1	511
3420	510.967	3420	514.5
3421.91	510.968	3421.91	513.5
3423.81	510.941	3423.81	514
3425.72	510.995	3425.72	511.5
3427.62	510.932	3427.62	514
3429.53	510.823	3429.53	512.5
3431.43	510.824	3431.43	511.5
3433.34	510.876	3433.34	514
3435.24	510.817	3435.24	513.5
3437.14	510.911	3437.14	513
3439.04	510.937	3439.04	511
3440.95	510.917	3440.95	515
3442.85	510.92	3442.85	512
3444.75	510.836	3444.75	511.5
3446.65	510.905	3446.65	514.5
3448.55	510.888	3448.55	514
3450.44	510.825	3450.44	516
3452.34	510.837	3452.34	513
3454.24	510.747	3454.24	512.5
3456.14	510.581	3456.14	517
3458.04	510.555	3458.04	514
3459.93	510.574	3459.93	511
3461.83	510.741	3461.83	510.5
3463.72	510.761	3463.72	514.5
3465.62	510.782	3465.62	514.5
3467.51	510.76	3467.51	514
3469.41	510.781	3469.41	511.5
3471.3	510.77	3471.3	510
3473.19	510.784	3473.19	515
3475.09	510.766	3475.09	514
3476.98	510.698	3476.98	514
3478.87	510.661	3478.87	513.5
3480.76	510.632	3480.76	514
3482.65	510.651	3482.65	512
3484.54	510.704	3484.54	512.5
3486.43	510.871	3486.43	516.5
3488.32	510.912	3488.32	511
3490.21	510.904	3490.21	515.5
3492.1	510.899	3492.1	511
3493.99	510.914	3493.99	514.5
3495.87	510.955	3495.87	514.5
3497.76	510.909	3497.76	511
3499.65	510.844	3499.65	512
3501.53	510.948	3501.53	515.5
3503.42	510.846	3503.42	514
3505.3	510.886	3505.3	509.5
3507.19	510.835	3507.19	512.5
3509.07	510.861	3509.07	514.5
3510.95	510.815	3510.95	514
3512.84	510.745	3512.84	513
3514.72	510.603	3514.72	515
3516.6	510.653	3516.6	514
3518.48	510.677	3518.48	513
3520.36	510.818	3520.36	513
3522.24	510.755	3522.24	512.5
3524.12	510.847	3524.12	514.5
3526	510.789	3526	515
3527.88	510.825	3527.88	511.5
3529.76	510.66	3529.76	512.5
3531.64	510.824	3531.64	514.5
3533.52	510.903	3533.52	513.5
3535.39	510.986	3535.39	512.5
3537.27	510.988	3537.27	513.5
3539.14	511.022	3539.14	512.5
3541.02	511.001	3541.02	513
3542.9	510.935	3542.9	511.5
3544.77	510.841	3544.77	512
3546.64	510.901	3546.64	511.5
3548.52	510.963	3548.52	512.5
3550.39	510.955	3550.39	512.5
3552.26	511.044	3552.26	512.5
3554.14	511.104	3554.14	516.5
3556.01	511.092	3556.01	514.5
3557.88	510.913	3557.88	512.5
3559.75	510.85	3559.75	512.5
3561.62	510.697	3561.62	512
3563.49	510.698	3563.49	516
3565.36	510.715	3565.36	517
3567.23	510.702	3567.23	512.5
3569.1	510.829	3569.1	513
3570.96	511.007	3570.96	512.5
3572.83	510.958	3572.83	510
3574.7	511.126	3574.7	514
3576.57	510.989	3576.57	512.5
3578.43	510.979	3578.43	513.5
3580.3	510.961	3580.3	514.5
3582.16	510.762	3582.16	515.5
3584.03	510.722	3584.03	514.5
3585.89	510.73	3585.89	515.5
3587.75	510.78	3587.75	513
3589.62	510.883	3589.62	513.5
3591.48	510.917	3591.48	515
3593.34	511.016	3593.34	511.5
3595.2	511.033	3595.2	512.5
3597.07	510.999	3597.07	512.5
3598.93	510.984	3598.93	513
3600.79	510.969	3600.79	515
3602.65	511.036	3602.65	512
3604.51	510.958	3604.51	513
3606.37	510.953	3606.37	513.5
3608.22	511.072	3608.22	515.5
3610.08	511.137	3610.08	513.5
3611.94	511.148	3611.94	517
3613.8	511.174	3613.8	510.5
3615.65	511.244	3615.65	514
3617.51	511.197	3617.51	514
3619.36	511.013	3619.36	511
3621.22	510.796	3621.22	512.5
3623.07	510.712	3623.07	514.5
3624.93	510.727	3624.93	513.5
3626.78	510.705	3626.78	513
3628.64	510.652	3628.64	516.5
3630.49	510.829	3630.49	511
3632.34	510.883	3632.34	513.5
3634.19	510.822	3634.19	513.5
3636.04	510.797	3636.04	516.5
3637.89	510.692	3637.89	511
3639.74	510.899	3639.74	513.5
3641.59	510.977	3641.59	514
3643.44	510.963	3643.44	510
3645.29	510.99	3645.29	513
3647.14	510.967	3647.14	514.5
3648.99	510.91	3648.99	515
3650.84	510.834	3650.84	514.5
3652.68	510.652	3652.68	514.5
3654.53	510.667	3654.53	513
3656.38	510.611	3656.38	513
3658.22	510.702	3658.22	513
3660.07	510.625	3660.07	514.5
3661.91	510.608	3661.91	513.5
3663.76	510.719	3663.76	511
3665.6	510.834	3665.6	514.5
3667.44	510.797	3667.44	518.5
3669.29	510.777	3669.29	512.5
3671.13	510.757	3671.13	514
3672.97	510.788	3672.97	513.5
3674.81	510.746	3674.81	513
3676.65	510.732	3676.65	512.5
3678.5	510.735	3678.5	514.5
3680.34	510.891	3680.34	511
3682.18	510.915	3682.18	517.5
3684.01	510.901	3684.01	514.5
3685.85	510.973	3685.85	515.5
3687.69	510.974	3687.69	514
3689.53	510.959	3689.53	512.5
3691.37	510.922	3691.37	514.5
3693.2	510.866	3693.2	518
3695.04	510.868	3695.04	512.5
3696.88	510.869	3696.88	512.5
3698.71	510.815	3698.71	509.5
3700.55	510.889	3700.55	513
3702.38	510.942	3702.38	515
3704.21	510.945	3704.21	510
3706.05	510.884	3706.05	514
3707.88	510.973	3707.88	513
3709.71	510.894	3709.71	516
3711.55	510.844	3711.55	511
3713.38	510.775	3713.38	516.5
3715.21	510.74	3715.21	515.5
3717.04	510.797	3717.04	513.5
3718.87	510.778	3718.87	512.5
3720.7	510.772	3720.7	509.5
3722.53	510.927	3722.53	513.5
3724.36	510.919	3724.36	513.5
3726.19	510.862	3726.19	514.5
3728.02	510.847	3728.02	510.5
3729.84	510.752	3729.84	516
3731.67	510.703	3731.67	513.5
3733.5	510.603	3733.5	513
3735.32	510.743	3735.32	514.5
3737.15	510.802	3737.15	511
3738.97	510.737	3738.97	516.5
3740.8	510.777	3740.8	511.5
3742.62	510.801	3742.62	514
3744.45	510.788	3744.45	511
3746.27	510.843	3746.27	512
3748.09	510.847	3748.09	512
3749.92	510.859	3749.92	512
3751.74	510.829	3751.74	512.5
3753.56	510.689	3753.56	512.5
3755.38	510.591	3755.38	515
3757.2	510.544	3757.2	512
3759.02	510.506	3759.02	514.5
3760.84	510.523	3760.84	512.5
3762.66	510.522	3762.66	515.5
3764.48	510.45	3764.48	515
3766.3	510.544	3766.3	508.5
3768.12	510.505	3768.12	515.5
3769.94	510.49	3769.94	513
3771.75	510.513	3771.75	513
3773.57	510.498	3773.57	514.5
3775.39	510.524	3775.39	513.5
3777.2	510.46	3777.2	510
3779.02	510.342	3779.02	513
3780.83	510.229	3780.83	514.5
3782.65	510.123	3782.65	514
3784.46	510.162	3784.46	513
3786.27	510.17	3786.27	512
3788.09	510.282	3788.09	515
3789.9	510.356	3789.9	512.5
3791.71	510.288	3791.71	513
3793.52	510.197	3793.52	511.5
3795.33	509.972	3795.33	513.5
3797.14	509.789	3797.14	509
3798.95	509.675	3798.95	512
3800.76	509.538	3800.76	512.5
3802.57	509.454	3802.57	518
3804.38	509.399	3804.38	513
3806.19	509.374	3806.19	510
3808	509.379	3808	511.5

## Sheet: Fig 1d
AA stacked SnSe2		AB' stacked SnSe2
248.522	1.66119	248.522	-0.86969
248.868	-2.83881	248.868	-1.36969
249.215	0.161194	249.215	-2.86969
249.561	-1.33881	249.561	1.13031
249.908	1.16119	249.908	-0.36969
250.254	3.16119	250.254	-2.86969
250.601	-0.338806	250.601	-1.36969
250.947	-1.33881	250.947	2.63031
251.294	0.661194	251.294	-1.36969
251.64	-1.33881	251.64	-0.36969
251.987	-2.83881	251.987	-1.86969
252.333	-1.83881	252.333	-2.36969
252.68	-1.83881	252.68	-0.86969
253.026	-1.33881	253.026	-2.36969
253.373	-0.838806	253.373	0.13031
253.72	0.161194	253.72	-0.36969
254.066	1.66119	254.066	-0.36969
254.413	-0.338806	254.413	-2.36969
254.759	-1.83881	254.759	0.13031
255.106	-3.33881	255.106	-2.86969
255.453	-1.33881	255.453	-1.86969
255.799	-0.338806	255.799	0.63031
256.146	0.661194	256.146	0.63031
256.492	-2.83881	256.492	-6.36969
256.839	0.661194	256.839	-0.36969
257.186	-0.338806	257.186	-2.86969
257.532	2.16119	257.532	-2.36969
257.879	-0.838806	257.879	-1.36969
258.226	1.66119	258.226	-1.86969
258.572	2.16119	258.572	1.63031
258.919	1.16119	258.919	-4.36969
259.266	1.16119	259.266	4.13031
259.612	0.661194	259.612	-3.36969
259.959	-2.33881	259.959	-1.86969
260.306	0.661194	260.306	1.13031
260.652	-0.338806	260.652	-1.86969
260.999	0.661194	260.999	-3.36969
261.346	-0.338806	261.346	-1.86969
261.692	0.661194	261.692	0.13031
262.039	0.661194	262.039	-1.36969
262.386	-0.338806	262.386	-0.36969
262.733	2.16119	262.733	0.63031
263.079	1.16119	263.079	-2.36969
263.426	0.161194	263.426	-0.86969
263.773	-0.838806	263.773	-0.36969
264.119	-0.338806	264.119	2.13031
264.466	-1.33881	264.466	-1.36969
264.813	0.161194	264.813	-2.86969
265.159	0.161194	265.159	0.63031
265.506	-0.338806	265.506	0.13031
265.853	-0.338806	265.853	-0.36969
266.2	2.66119	266.2	-3.36969
266.546	0.661194	266.546	-0.86969
266.893	0.161194	266.893	-3.86969
267.24	1.16119	267.24	1.13031
267.587	1.66119	267.587	-2.36969
267.933	0.661194	267.933	-3.86969
268.28	-4.33881	268.28	0.13031
268.627	0.661194	268.627	-4.36969
268.973	2.66119	268.973	0.13031
269.32	-0.338806	269.32	-0.86969
269.667	0.661194	269.667	-1.86969
270.014	0.161194	270.014	-2.36969
270.36	-0.338806	270.36	0.13031
270.707	3.66119	270.707	-1.36969
271.054	-2.33881	271.054	0.13031
271.4	0.161194	271.4	0.63031
271.747	2.66119	271.747	-0.36969
272.094	0.161194	272.094	-0.36969
272.441	-1.83881	272.441	-1.36969
272.787	-1.33881	272.787	1.13031
273.134	0.661194	273.134	-1.86969
273.481	-0.838806	273.481	0.13031
273.827	0.161194	273.827	2.13031
274.174	-1.83881	274.174	-2.86969
274.521	1.66119	274.521	-1.36969
274.868	-2.83881	274.868	-0.86969
275.214	3.66119	275.214	0.13031
275.561	0.661194	275.561	-0.86969
275.908	2.16119	275.908	-1.36969
276.254	-2.83881	276.254	-2.86969
276.601	1.16119	276.601	-3.36969
276.948	-1.83881	276.948	1.13031
277.294	0.161194	277.294	-0.36969
277.641	-1.83881	277.641	0.13031
277.988	0.161194	277.988	-4.86969
278.334	1.16119	278.334	1.13031
278.681	-0.338806	278.681	1.63031
279.028	-0.338806	279.028	-0.36969
279.374	-1.33881	279.374	-0.36969
279.721	1.66119	279.721	1.13031
280.068	-0.338806	280.068	0.13031
280.414	-2.33881	280.414	0.13031
280.761	0.161194	280.761	-0.86969
281.107	0.161194	281.107	-1.36969
281.454	-0.338806	281.454	-0.36969
281.801	-2.33881	281.801	-3.86969
282.147	1.16119	282.147	-0.86969
282.494	-0.838806	282.494	-2.36969
282.841	0.661194	282.841	-0.86969
283.187	0.161194	283.187	-0.36969
283.534	-1.33881	283.534	-0.86969
283.88	0.161194	283.88	-2.86969
284.227	-0.838806	284.227	0.63031
284.573	2.16119	284.573	0.63031
284.92	-1.83881	284.92	1.63031
285.267	0.161194	285.267	-0.36969
285.613	0.661194	285.613	0.63031
285.96	-0.338806	285.96	0.63031
286.306	0.161194	286.306	-1.36969
286.653	-0.838806	286.653	1.63031
286.999	-0.338806	286.999	1.63031
287.346	-0.338806	287.346	-1.86969
287.692	0.161194	287.692	-3.86969
288.039	0.161194	288.039	0.13031
288.385	-0.338806	288.385	0.13031
288.732	0.161194	288.732	1.63031
289.078	-2.83881	289.078	0.13031
289.425	-2.83881	289.425	-1.86969
289.771	-2.83881	289.771	0.13031
290.118	0.161194	290.118	0.63031
290.464	0.661194	290.464	-1.86969
290.81	1.66119	290.81	-4.36969
291.157	1.16119	291.157	-0.36969
291.503	1.16119	291.503	-0.86969
291.85	0.661194	291.85	-0.86969
292.196	-1.33881	292.196	-1.86969
292.542	0.161194	292.542	-1.36969
292.889	-0.338806	292.889	0.13031
293.235	0.161194	293.235	-0.86969
293.582	1.66119	293.582	-1.86969
293.928	0.661194	293.928	0.63031
294.274	-2.33881	294.274	-1.36969
294.621	-0.338806	294.621	1.63031
294.967	-0.338806	294.967	0.13031
295.313	0.661194	295.313	-1.36969
295.66	-0.338806	295.66	0.63031
296.006	-0.338806	296.006	-3.36969
296.352	-0.838806	296.352	-0.36969
296.698	-0.838806	296.698	0.13031
297.045	1.66119	297.045	0.13031
297.391	0.161194	297.391	-2.36969
297.737	1.16119	297.737	0.63031
298.083	-0.838806	298.083	-0.36969
298.43	0.161194	298.43	-1.36969
298.776	0.661194	298.776	1.63031
299.122	-0.838806	299.122	-0.36969
299.468	-1.83881	299.468	-2.86969
299.815	-0.838806	299.815	-0.86969
300.161	3.16119	300.161	1.13031
300.507	2.66119	300.507	1.13031
300.853	1.16119	300.853	-0.86969
301.199	3.16119	301.199	1.63031
301.545	-0.338806	301.545	-0.36969
301.891	2.66119	301.891	-1.86969
302.238	-1.83881	302.238	2.63031
302.584	1.66119	302.584	-1.86969
302.93	-0.838806	302.93	-0.36969
303.276	-1.33881	303.276	0.13031
303.622	-0.338806	303.622	2.63031
303.968	2.66119	303.968	-1.86969
304.314	-2.33881	304.314	-1.36969
304.66	-0.338806	304.66	1.13031
305.006	0.661194	305.006	-1.86969
305.352	-0.338806	305.352	1.13031
305.698	-0.338806	305.698	-0.36969
306.044	2.16119	306.044	2.63031
306.39	1.16119	306.39	0.63031
306.736	2.16119	306.736	-0.86969
307.082	-0.338806	307.082	-1.36969
307.428	0.661194	307.428	0.63031
307.774	2.16119	307.774	0.13031
308.12	-1.33881	308.12	-0.36969
308.466	-0.838806	308.466	-0.86969
308.812	2.66119	308.812	0.63031
309.158	-0.338806	309.158	-0.86969
309.503	0.661194	309.503	0.13031
309.849	1.66119	309.849	-2.36969
310.195	2.16119	310.195	1.13031
310.541	1.16119	310.541	2.63031
310.887	-1.33881	310.887	-2.36969
311.233	-1.33881	311.233	-0.86969
311.578	-2.83881	311.578	-2.36969
311.924	-3.83881	311.924	0.13031
312.27	-1.83881	312.27	-3.36969
312.616	4.16119	312.616	-2.86969
312.962	0.661194	312.962	0.63031
313.307	0.661194	313.307	0.13031
313.653	2.66119	313.653	-0.36969
313.999	-0.338806	313.999	-0.86969
314.344	1.66119	314.344	-1.36969
314.69	-1.33881	314.69	-0.86969
315.036	-1.83881	315.036	-1.86969
315.381	-1.83881	315.381	2.63031
315.727	0.161194	315.727	0.13031
316.073	0.161194	316.073	-0.36969
316.418	0.661194	316.418	-3.36969
316.764	0.161194	316.764	-1.36969
317.11	1.16119	317.11	-0.36969
317.455	1.16119	317.455	-3.36969
317.801	-2.33881	317.801	-1.36969
318.146	1.16119	318.146	1.63031
318.492	0.661194	318.492	0.13031
318.837	2.16119	318.837	-0.86969
319.183	0.661194	319.183	0.63031
319.528	0.661194	319.528	0.13031
319.874	-0.338806	319.874	-1.36969
320.219	-1.83881	320.219	-3.36969
320.565	-1.83881	320.565	-0.36969
320.91	-2.33881	320.91	-2.36969
321.256	2.16119	321.256	0.63031
321.601	1.16119	321.601	-2.36969
321.947	-1.83881	321.947	0.63031
322.292	1.66119	322.292	1.13031
322.637	-2.83881	322.637	-2.36969
322.983	-1.33881	322.983	-1.36969
323.328	-1.33881	323.328	0.63031
323.673	-2.33881	323.673	-0.86969
324.019	1.66119	324.019	-2.36969
324.364	-2.33881	324.364	0.13031
324.709	0.161194	324.709	-0.86969
325.055	-1.83881	325.055	-1.86969
325.4	-3.83881	325.4	-1.36969
325.745	0.661194	325.745	-0.36969
326.09	0.161194	326.09	-0.36969
326.436	-1.83881	326.436	-1.36969
326.781	0.661194	326.781	-0.36969
327.126	0.661194	327.126	-2.36969
327.471	3.66119	327.471	1.13031
327.816	-0.838806	327.816	-3.36969
328.162	-2.83881	328.162	0.13031
328.507	0.161194	328.507	-2.86969
328.852	-1.83881	328.852	1.63031
329.197	0.661194	329.197	-0.86969
329.542	1.66119	329.542	-1.86969
329.887	-0.338806	329.887	0.13031
330.232	1.16119	330.232	-0.86969
330.577	1.16119	330.577	1.13031
330.922	-0.838806	330.922	-0.36969
331.267	0.161194	331.267	-1.36969
331.613	-1.33881	331.613	0.13031
331.958	0.661194	331.958	1.63031
332.303	1.16119	332.303	-1.36969
332.648	2.16119	332.648	0.13031
332.992	0.661194	332.992	0.13031
333.337	-1.83881	333.337	0.63031
333.682	1.66119	333.682	-0.36969
334.027	-3.33881	334.027	-1.36969
334.372	-1.83881	334.372	-2.36969
334.717	0.661194	334.717	-2.36969
335.062	-0.838806	335.062	-0.86969
335.407	-0.838806	335.407	-3.36969
335.752	-1.33881	335.752	0.63031
336.097	-0.338806	336.097	-4.86969
336.441	2.66119	336.441	1.13031
336.786	-0.338806	336.786	-1.86969
337.131	1.66119	337.131	-0.36969
337.476	2.16119	337.476	-0.86969
337.821	-1.33881	337.821	-0.86969
338.165	-1.83881	338.165	1.13031
338.51	2.66119	338.51	-0.86969
338.855	-2.83881	338.855	2.63031
339.2	-1.33881	339.2	-3.36969
339.544	1.66119	339.544	-1.36969
339.889	0.661194	339.889	-0.86969
340.234	-1.33881	340.234	-2.36969
340.578	0.161194	340.578	-0.86969
340.923	-0.338806	340.923	2.63031
341.267	2.66119	341.267	-0.36969
341.612	-1.33881	341.612	-4.36969
341.957	1.16119	341.957	2.63031
342.301	-0.838806	342.301	-2.86969
342.646	-1.83881	342.646	0.13031
342.99	-0.838806	342.99	2.13031
343.335	0.161194	343.335	0.13031
343.679	-2.33881	343.68	-0.36969
344.024	1.66119	344.024	0.13031
344.369	-0.338806	344.369	-4.36969
344.713	-2.33881	344.713	0.63031
345.057	-0.338806	345.057	0.13031
345.402	-1.33881	345.402	-0.36969
345.746	0.161194	345.746	-1.86969
346.091	0.661194	346.091	0.13031
346.435	-3.33881	346.435	-5.36969
346.78	-2.33881	346.78	0.63031
347.124	1.16119	347.124	-0.36969
347.468	0.661194	347.468	2.13031
347.813	-0.338806	347.813	-1.86969
348.157	-1.33881	348.157	-1.86969
348.501	4.66119	348.501	0.13031
348.846	-2.83881	348.846	-3.36969
349.19	2.16119	349.19	2.63031
349.534	-1.83881	349.534	0.13031
349.879	0.661194	349.879	-2.86969
350.223	0.161194	350.223	-0.36969
350.567	-0.838806	350.567	-1.36969
350.911	-0.338806	350.911	-1.86969
351.256	-0.338806	351.256	0.13031
351.6	1.16119	351.6	-3.86969
351.944	-1.33881	351.944	-1.36969
352.288	0.661194	352.288	-3.86969
352.632	0.161194	352.632	2.13031
352.976	0.661194	352.976	-2.36969
353.321	1.16119	353.321	0.63031
353.665	0.161194	353.665	-0.36969
354.009	0.161194	354.009	-2.36969
354.353	2.66119	354.353	-2.36969
354.697	0.161194	354.697	-0.36969
355.041	0.161194	355.041	-1.86969
355.385	3.16119	355.385	-0.36969
355.729	-0.338806	355.729	-1.36969
356.073	-0.838806	356.073	0.13031
356.417	-0.838806	356.417	0.13031
356.761	-0.838806	356.761	-1.86969
357.105	-0.338806	357.105	-1.86969
357.449	1.16119	357.449	1.63031
357.793	1.66119	357.793	-0.86969
358.137	2.16119	358.137	0.13031
358.481	-0.338806	358.481	-1.86969
358.825	-1.33881	358.825	0.63031
359.169	0.161194	359.169	-1.36969
359.513	-0.338806	359.513	-2.36969
359.857	0.161194	359.857	-2.36969
360.2	-0.838806	360.2	-1.86969
360.544	0.161194	360.544	-2.86969
360.888	1.16119	360.888	0.63031
361.232	0.661194	361.232	-1.36969
361.576	-2.33881	361.576	-1.36969
361.92	-0.338806	361.92	-3.36969
362.263	1.66119	362.263	1.63031
362.607	-0.838806	362.607	-0.36969
362.951	-0.838806	362.951	-2.36969
363.295	0.661194	363.295	0.63031
363.638	1.66119	363.638	-2.86969
363.982	-0.338806	363.982	-0.36969
364.326	-1.33881	364.326	1.13031
364.67	-2.83881	364.67	-1.36969
365.013	0.661194	365.013	1.13031
365.357	2.16119	365.357	-2.36969
365.701	-1.83881	365.701	-2.36969
366.044	1.16119	366.044	1.13031
366.388	1.16119	366.388	-0.86969
366.731	0.161194	366.731	0.13031
367.075	1.16119	367.075	-0.36969
367.419	-0.838806	367.419	-0.86969
367.762	-0.838806	367.762	0.63031
368.106	0.161194	368.106	-3.86969
368.449	0.161194	368.449	-2.36969
368.793	1.66119	368.793	-1.36969
369.136	-0.838806	369.136	0.63031
369.48	-1.33881	369.48	0.13031
369.823	0.161194	369.823	0.63031
370.167	-1.33881	370.167	-0.86969
370.51	-1.33881	370.51	-2.36969
370.854	-1.83881	370.854	-0.86969
371.197	-0.838806	371.197	-1.36969
371.541	-1.33881	371.541	-1.86969
371.884	0.661194	371.884	-2.86969
372.227	-1.33881	372.227	0.63031
372.571	2.16119	372.571	-0.86969
372.914	-1.33881	372.914	1.13031
373.258	2.16119	373.258	0.13031
373.601	2.16119	373.601	-3.36969
373.944	-2.83881	373.944	1.13031
374.288	-2.33881	374.288	-1.36969
374.631	2.16119	374.631	-1.36969
374.974	-0.338806	374.974	2.63031
375.318	0.161194	375.318	0.63031
375.661	1.16119	375.661	-0.86969
376.004	-2.83881	376.004	-1.36969
376.347	-2.33881	376.347	1.13031
376.691	-1.33881	376.691	-0.86969
377.034	-0.838806	377.034	-0.86969
377.377	1.66119	377.377	0.63031
377.72	-1.83881	377.72	-1.36969
378.064	-1.33881	378.064	-2.36969
378.407	0.161194	378.407	-1.36969
378.75	1.16119	378.75	-1.86969
379.093	-3.33881	379.093	-0.86969
379.436	3.16119	379.436	0.63031
379.779	-0.838806	379.779	-0.86969
380.123	-0.338806	380.123	-2.86969
380.466	-2.33881	380.466	-4.86969
380.809	-0.838806	380.809	1.63031
381.152	1.16119	381.152	-1.86969
381.495	-2.33881	381.495	-0.36969
381.838	-2.33881	381.838	0.63031
382.181	-2.83881	382.181	-3.36969
382.524	-0.338806	382.524	-1.86969
382.867	-2.33881	382.867	2.63031
383.21	-3.83881	383.21	-0.36969
383.553	-0.838806	383.553	-3.36969
383.896	0.661194	383.896	2.13031
384.239	-1.83881	384.239	-1.36969
384.582	-0.838806	384.582	-2.36969
384.925	-1.83881	384.925	-0.36969
385.268	1.16119	385.268	-2.36969
385.611	-0.838806	385.611	-0.86969
385.954	0.161194	385.954	1.13031
386.297	1.66119	386.297	-2.36969
386.64	0.161194	386.64	-2.36969
386.983	1.66119	386.983	-0.36969
387.326	0.661194	387.326	3.13031
387.669	1.66119	387.669	-0.86969
388.012	0.661194	388.012	1.63031
388.354	0.161194	388.354	-0.36969
388.697	-0.838806	388.697	-3.36969
389.04	0.661194	389.04	0.13031
389.383	-0.838806	389.383	-0.86969
389.726	-1.83881	389.726	1.13031
390.069	-0.338806	390.069	0.13031
390.411	1.16119	390.411	-0.86969
390.754	-1.33881	390.754	-1.36969
391.097	1.66119	391.097	0.63031
391.44	-2.33881	391.44	0.63031
391.783	3.16119	391.783	-1.86969
392.125	-1.83881	392.125	-1.86969
392.468	-1.83881	392.468	1.13031
392.811	0.161194	392.811	-1.36969
393.154	-0.338806	393.154	1.13031
393.496	2.66119	393.496	-0.36969
393.839	-1.33881	393.839	-0.86969
394.182	-0.338806	394.182	-0.36969
394.524	0.161194	394.524	-1.86969
394.867	2.16119	394.867	1.13031
395.21	-3.33881	395.21	-0.86969
395.552	-0.838806	395.552	-2.36969
395.895	0.661194	395.895	-0.86969
396.238	1.66119	396.238	-0.36969
396.58	-1.33881	396.58	-1.86969
396.923	-2.33881	396.923	-0.86969
397.265	-0.838806	397.265	0.13031
397.608	-2.33881	397.608	-1.36969
397.951	-1.33881	397.951	-0.36969
398.293	0.161194	398.293	-1.36969
398.636	2.66119	398.636	-1.86969
398.978	1.16119	398.978	1.13031
399.321	-1.83881	399.321	-1.36969
399.663	2.66119	399.663	-2.86969
400.006	1.66119	400.006	-1.86969
400.349	-1.83881	400.349	-1.36969
400.691	-0.338806	400.691	-0.86969
401.034	-1.83881	401.034	0.63031
401.376	-1.33881	401.376	-0.36969
401.719	3.16119	401.719	-0.86969
402.061	1.16119	402.061	-4.86969
402.404	0.661194	402.404	-0.36969
402.746	2.66119	402.746	0.13031
403.088	-0.338806	403.088	2.63031
403.431	1.16119	403.431	-0.36969
403.773	0.161194	403.773	-2.86969
404.116	2.16119	404.116	0.13031
404.458	-1.33881	404.458	-0.86969
404.801	-0.338806	404.801	-1.36969
405.143	-1.83881	405.143	-0.86969
405.485	2.16119	405.485	-1.36969
405.828	-0.338806	405.828	-2.86969
406.17	0.161194	406.17	1.63031
406.513	0.661194	406.513	0.13031
406.855	-1.33881	406.855	-1.86969
407.197	-1.33881	407.197	-0.36969
407.54	-0.338806	407.54	-0.86969
407.882	-0.838806	407.882	-0.86969
408.224	-2.33881	408.224	-1.36969
408.567	1.16119	408.567	1.13031
408.909	-0.338806	408.909	-1.36969
409.251	1.66119	409.251	-1.36969
409.594	-1.83881	409.594	-0.36969
409.936	1.16119	409.936	0.13031
410.278	0.161194	410.278	-1.86969
410.62	0.661194	410.62	-2.36969
410.963	0.661194	410.963	0.13031
411.305	1.16119	411.305	-0.86969
411.647	-1.33881	411.647	0.63031
411.989	3.16119	411.989	-2.86969
412.332	-4.83881	412.332	-1.36969
412.674	1.66119	412.674	1.13031
413.016	-1.83881	413.016	-0.86969
413.358	-0.838806	413.358	-1.36969
413.701	1.66119	413.701	-2.36969
414.043	-1.33881	414.043	1.63031
414.385	0.661194	414.385	1.13031
414.727	2.16119	414.727	-0.86969
415.069	-0.838806	415.069	-0.86969
415.411	1.16119	415.411	1.63031
415.754	2.66119	415.754	1.13031
416.096	1.66119	416.096	-1.86969
416.438	-2.33881	416.438	1.63031
416.78	5.66119	416.78	-1.86969
417.122	-1.83881	417.122	0.13031
417.464	-1.33881	417.464	1.13031
417.807	-1.33881	417.807	-1.36969
418.149	-0.338806	418.149	-1.86969
418.491	-0.338806	418.491	-3.36969
418.833	0.661194	418.833	-0.36969
419.175	2.16119	419.175	-1.36969
419.517	1.16119	419.517	-1.36969
419.859	0.661194	419.859	-2.36969
420.201	2.66119	420.201	-1.36969
420.543	1.66119	420.543	-4.36969
420.885	1.66119	420.885	-0.36969
421.228	-3.33881	421.228	-2.86969
421.57	-0.838806	421.57	-5.36969
421.912	1.66119	421.912	-3.86969
422.254	0.161194	422.254	0.13031
422.596	3.16119	422.596	0.63031
422.938	-0.338806	422.938	-3.86969
423.28	-0.838806	423.28	0.13031
423.622	0.161194	423.622	-2.36969
423.964	-0.838806	423.964	-0.36969
424.306	3.16119	424.306	1.13031
424.648	1.16119	424.648	0.13031
424.99	-0.838806	424.99	2.63031
425.332	-0.338806	425.332	-2.36969
425.674	1.16119	425.674	-0.36969
426.016	-0.338806	426.016	0.63031
426.358	-1.33881	426.358	-1.86969
426.7	-0.338806	426.7	1.13031
427.042	1.66119	427.042	0.13031
427.384	-0.338806	427.384	0.13031
427.726	0.661194	427.726	-0.36969
428.068	0.161194	428.068	2.13031
428.41	-0.838806	428.41	-2.36969
428.752	-2.83881	428.752	-1.36969
429.094	-1.33881	429.094	-1.36969
429.435	0.161194	429.435	-0.86969
429.777	-0.838806	429.777	1.13031
430.119	0.661194	430.119	1.13031
430.461	2.16119	430.461	1.63031
430.803	-1.33881	430.803	0.13031
431.145	1.66119	431.145	0.63031
431.487	-1.83881	431.487	-2.86969
431.829	0.161194	431.829	0.13031
432.171	0.661194	432.171	-2.86969
432.513	1.16119	432.513	-1.36969
432.855	0.161194	432.855	-1.36969
433.196	2.66119	433.196	-0.86969
433.538	1.16119	433.538	0.63031
433.88	1.16119	433.88	-0.36969
434.222	0.661194	434.222	-0.86969
434.564	1.66119	434.564	-3.36969
434.906	-2.33881	434.906	-3.86969
435.248	0.661194	435.248	-0.36969
435.59	0.161194	435.59	1.13031
435.931	-0.338806	435.931	-1.86969
436.273	1.66119	436.273	-0.36969
436.615	2.66119	436.615	-0.36969
436.957	-0.838806	436.957	-1.86969
437.299	-0.338806	437.299	1.13031
437.641	-1.83881	437.641	1.63031
437.982	2.66119	437.982	2.13031
438.324	-0.838806	438.324	-1.36969
438.666	-0.838806	438.666	-1.86969
439.008	2.16119	439.008	-2.36969
439.35	-1.83881	439.35	0.63031
439.692	-0.338806	439.692	-0.86969
440.033	2.16119	440.033	-1.86969
440.375	2.16119	440.375	-1.86969
440.717	0.661194	440.717	-0.86969
441.059	1.16119	441.059	-3.36969
441.401	0.161194	441.401	-2.86969
441.742	-2.33881	441.742	-0.86969
442.084	0.161194	442.084	-2.36969
442.426	0.161194	442.426	0.63031
442.768	0.661194	442.768	0.13031
443.11	0.161194	443.11	-0.36969
443.451	-1.83881	443.451	1.63031
443.793	-0.838806	443.793	0.13031
444.135	-3.33881	444.135	-0.86969
444.477	1.16119	444.477	-1.86969
444.818	0.661194	444.818	1.63031
445.16	1.66119	445.16	-3.86969
445.502	2.66119	445.502	-0.36969
445.844	-1.33881	445.844	-0.36969
446.185	1.66119	446.185	2.63031
446.527	0.161194	446.527	0.13031
446.869	0.161194	446.869	-1.36969
447.211	-0.838806	447.211	-1.36969
447.552	-1.83881	447.552	-0.86969
447.894	3.16119	447.894	-3.86969
448.236	-1.83881	448.236	-2.86969
448.578	1.66119	448.578	-1.86969
448.919	0.661194	448.919	2.13031
449.261	0.661194	449.261	-2.86969
449.603	-0.838806	449.603	-0.36969
449.945	-0.838806	449.945	0.63031
450.286	2.16119	450.286	-0.86969
450.628	-1.83881	450.628	-0.36969
450.97	0.161194	450.97	1.13031
451.312	-0.338806	451.312	1.13031
451.653	0.661194	451.653	-0.86969
451.995	1.66119	451.995	-2.86969
452.337	-2.33881	452.337	-0.36969
452.678	4.16119	452.678	-1.36969
453.02	0.661194	453.02	-1.36969
453.362	1.66119	453.362	2.13031
453.704	3.16119	453.704	-0.86969
454.045	-0.838806	454.045	1.13031
454.387	-0.838806	454.387	-0.36969
454.729	1.66119	454.729	-1.86969
455.07	0.661194	455.07	-1.36969
455.412	-0.838806	455.412	-0.36969
455.754	1.16119	455.754	-1.36969
456.096	-0.838806	456.096	-3.86969
456.437	0.161194	456.437	-2.86969
456.779	1.66119	456.779	-1.36969
457.121	0.161194	457.121	-2.36969
457.462	1.66119	457.462	0.13031
457.804	-0.338806	457.804	-2.36969
458.146	-0.838806	458.146	0.13031
458.487	2.16119	458.487	-2.86969
458.829	-1.33881	458.829	-1.36969
459.171	-1.33881	459.171	-1.36969
459.512	2.16119	459.512	-2.36969
459.854	1.66119	459.854	-1.36969
460.196	-2.33881	460.196	-1.86969
460.538	0.161194	460.538	-0.86969
460.879	2.16119	460.879	-0.36969
461.221	-2.83881	461.221	-1.36969
461.563	-0.838806	461.563	1.13031
461.904	2.16119	461.904	-0.86969
462.246	-0.838806	462.246	0.63031
462.588	-1.33881	462.588	-3.86969
462.929	3.16119	462.929	0.63031
463.271	-0.338806	463.271	-0.36969
463.613	1.16119	463.613	1.63031
463.954	1.16119	463.954	1.13031
464.296	1.16119	464.296	-1.36969
464.638	1.16119	464.638	-0.36969
464.98	2.16119	464.979	-0.36969
465.321	-1.83881	465.321	-3.86969
465.663	-1.83881	465.663	-3.86969
466.005	0.161194	466.005	0.63031
466.346	-2.83881	466.346	0.13031
466.688	2.16119	466.688	-0.86969
467.03	-2.33881	467.03	-0.36969
467.371	-1.33881	467.371	-3.36969
467.713	1.66119	467.713	0.13031
468.055	0.161194	468.055	-0.36969
468.396	-2.33881	468.396	-1.36969
468.738	0.161194	468.738	-1.86969
469.08	1.16119	469.08	1.13031
469.421	2.16119	469.421	0.63031
469.763	-1.33881	469.763	-1.86969
470.105	0.161194	470.105	2.13031
470.446	-1.83881	470.446	-1.36969
470.788	-0.838806	470.788	0.13031
471.13	0.161194	471.13	-2.36969
471.472	0.661194	471.472	0.63031
471.813	-0.338806	471.813	0.63031
472.155	-1.33881	472.155	0.13031
472.497	1.66119	472.497	-1.86969
472.838	3.66119	472.838	0.13031
473.18	-0.838806	473.18	-2.86969
473.522	0.161194	473.522	-1.86969
473.863	0.161194	473.863	-1.36969
474.205	0.661194	474.205	0.13031
474.547	0.661194	474.547	0.63031
474.888	-1.83881	474.888	1.63031
475.23	2.66119	475.23	1.63031
475.572	0.661194	475.572	2.13031
475.914	-1.83881	475.914	-0.86969
476.255	0.161194	476.255	-0.86969
476.597	0.661194	476.597	-0.36969
476.939	-0.838806	476.939	0.63031
477.28	1.16119	477.28	-1.36969
477.622	2.16119	477.622	-2.86969
477.964	-0.838806	477.964	-0.86969
478.305	0.661194	478.305	-3.36969
478.647	-0.838806	478.647	0.63031
478.989	-0.338806	478.989	-0.36969
479.331	-0.338806	479.331	1.13031
479.672	0.161194	479.672	-1.36969
480.014	1.16119	480.014	-1.36969
480.356	-0.838806	480.356	1.63031
480.697	-0.338806	480.697	-3.36969
481.039	0.161194	481.039	-0.86969
481.381	1.16119	481.381	-2.36969
481.723	0.661194	481.723	2.63031
482.064	-0.838806	482.064	-0.36969
482.406	-1.33881	482.406	-0.36969
482.748	1.66119	482.748	-1.86969
483.089	-2.83881	483.089	-0.86969
483.431	-2.33881	483.431	-0.86969
483.773	-1.83881	483.773	0.63031
484.115	-1.33881	484.115	-0.86969
484.456	0.661194	484.456	-0.86969
484.798	1.16119	484.798	2.63031
485.14	0.161194	485.14	-2.86969
485.482	1.16119	485.482	-0.36969
485.823	1.16119	485.823	1.13031
486.165	0.161194	486.165	-0.86969
486.507	-0.838806	486.507	0.63031
486.849	0.661194	486.849	-1.36969
487.19	0.161194	487.19	0.63031
487.532	-0.838806	487.532	-0.36969
487.874	-0.338806	487.874	-1.86969
488.216	1.16119	488.216	0.13031
488.557	-3.33881	488.557	-2.86969
488.899	0.161194	488.899	0.63031
489.241	0.661194	489.241	0.63031
489.583	1.66119	489.583	-2.36969
489.924	1.66119	489.924	-0.36969
490.266	-0.838806	490.266	-1.36969
490.608	1.66119	490.608	-0.36969
490.95	-0.838806	490.95	0.63031
491.291	-2.33881	491.291	-0.36969
491.633	1.16119	491.633	-3.36969
491.975	1.16119	491.975	1.13031
492.317	-0.838806	492.317	1.63031
492.658	-0.338806	492.658	-0.86969
493	-1.33881	493	0.13031
493.342	-0.338806	493.342	0.63031
493.684	1.16119	493.684	-1.86969
494.026	1.66119	494.026	1.13031
494.367	1.16119	494.367	0.13031
494.709	0.161194	494.709	-1.36969
495.051	1.16119	495.051	-1.36969
495.393	-1.83881	495.393	-2.86969
495.735	1.16119	495.735	-0.36969
496.076	1.66119	496.076	-0.36969
496.418	-0.338806	496.418	-3.36969
496.76	-2.33881	496.76	-3.36969
497.102	-1.33881	497.102	-2.36969
497.444	-0.838806	497.444	0.63031
497.785	-0.338806	497.785	-1.36969
498.127	-0.838806	498.127	1.13031
498.469	1.16119	498.469	-0.86969
498.811	-0.838806	498.811	0.13031
499.153	-1.33881	499.153	-0.86969
499.495	-0.838806	499.495	-2.36969
499.836	3.16119	499.836	-0.36969
500.178	-1.33881	500.178	-0.36969
500.52	0.161194	500.52	1.63031
500.862	-1.83881	500.862	-0.86969
501.204	2.16119	501.204	-1.86969
501.546	-0.338806	501.546	-0.36969
501.887	-0.338806	501.887	0.13031
502.229	-1.83881	502.229	-1.86969
502.571	1.66119	502.571	2.13031
502.913	-0.838806	502.913	-0.86969
503.255	2.66119	503.255	-1.86969
503.597	-0.838806	503.597	-3.86969
503.939	1.16119	503.939	-0.86969
504.28	-0.338806	504.28	-0.36969
504.622	1.16119	504.622	-1.86969
504.964	2.16119	504.964	-1.86969
505.306	2.16119	505.306	1.13031
505.648	0.161194	505.648	-0.86969
505.99	-1.33881	505.99	2.63031
506.332	-0.338806	506.332	-0.36969
506.674	2.66119	506.674	-3.86969
507.016	-0.838806	507.016	0.13031
507.357	1.66119	507.357	-0.86969
507.699	-0.838806	507.699	-1.86969
508.041	0.161194	508.041	-0.86969
508.383	-0.338806	508.383	-1.86969
508.725	2.16119	508.725	3.63031
509.067	1.66119	509.067	-0.86969
509.409	-0.338806	509.409	-2.36969
509.751	0.161194	509.751	-1.36969
510.093	1.16119	510.093	-1.86969
510.435	-1.83881	510.435	0.13031
510.777	1.16119	510.777	0.13031
511.119	-1.33881	511.119	-0.86969
511.46	-0.838806	511.46	-0.36969
511.802	2.66119	511.802	-3.86969
512.144	0.161194	512.144	-3.86969
512.486	-0.838806	512.486	3.13031
512.828	0.161194	512.828	-0.36969
513.17	-0.838806	513.17	-2.36969
513.512	3.66119	513.512	-0.86969
513.854	-0.838806	513.854	-1.36969
514.196	0.661194	514.196	-1.86969
514.538	-0.838806	514.538	-1.36969
514.88	-0.338806	514.88	1.13031
515.222	-0.838806	515.222	-1.36969
515.564	1.16119	515.564	-0.86969
515.906	-0.838806	515.906	-1.86969
516.248	0.661194	516.248	-2.36969
516.59	2.16119	516.59	0.13031
516.932	0.161194	516.932	1.63031
517.274	-0.838806	517.274	-3.36969
517.616	-0.338806	517.616	1.63031
517.958	0.161194	517.958	-0.86969
518.3	-0.338806	518.3	1.13031
518.642	-2.33881	518.642	-0.36969
518.984	-0.838806	518.984	-0.36969
519.326	-0.338806	519.326	1.13031
519.668	0.161194	519.668	2.13031
520.01	1.16119	520.01	-1.36969
520.352	2.16119	520.352	-2.86969
520.694	1.66119	520.694	-0.36969
521.036	-3.83881	521.036	-1.36969
521.378	-0.338806	521.378	1.13031
521.72	0.161194	521.72	-0.86969
522.062	-1.83881	522.062	-1.36969
522.404	0.161194	522.404	0.63031
522.746	-1.33881	522.746	-2.36969
523.088	-0.338806	523.088	-2.86969
523.43	-2.83881	523.43	-2.86969
523.772	-1.33881	523.772	-0.36969
524.115	0.161194	524.115	1.63031
524.457	-0.338806	524.457	-2.86969
524.799	-1.83881	524.799	-0.86969
525.141	-0.838806	525.141	-1.36969
525.483	1.66119	525.483	0.13031
525.825	1.16119	525.825	-2.86969
526.167	0.161194	526.167	-2.36969
526.509	1.16119	526.509	0.63031
526.851	-0.338806	526.851	-2.36969
527.193	0.661194	527.193	0.63031
527.535	-0.338806	527.535	-0.36969
527.877	-0.338806	527.877	-2.86969
528.22	-2.33881	528.22	-0.36969
528.562	-0.838806	528.562	0.13031
528.904	-0.338806	528.904	-1.36969
529.246	1.16119	529.246	-0.36969
529.588	-0.338806	529.588	-0.86969
529.93	1.66119	529.93	-0.86969
530.272	1.16119	530.272	-2.36969
530.614	0.161194	530.614	-0.86969
530.957	0.161194	530.957	-0.36969
531.299	-1.83881	531.299	65.6303
531.641	-3.83881	531.641	432.13
531.983	0.661194	531.983	591.63
532.325	2.66119	532.325	186.13
532.667	-1.33881	532.667	13.6303
533.009	-1.83881	533.009	-1.86969
533.352	-1.83881	533.352	-0.86969
533.694	-1.83881	533.694	-3.36969
534.036	-1.83881	534.036	-4.36969
534.378	-1.83881	534.378	1.13031
534.72	1.66119	534.72	0.13031
535.063	-0.338806	535.063	-0.86969
535.405	-0.338806	535.405	-2.36969
535.747	1.16119	535.747	-0.36969
536.089	0.661194	536.089	-1.36969
536.431	1.66119	536.431	0.13031
536.773	-1.83881	536.773	1.63031
537.116	-0.338806	537.116	-0.36969
537.458	-0.338806	537.458	-4.36969
537.8	0.661194	537.8	-0.36969
538.142	-2.33881	538.142	0.13031
538.485	-1.33881	538.485	-1.86969
538.827	-0.338806	538.827	-0.36969
539.169	0.661194	539.169	-0.86969
539.511	-0.338806	539.511	0.13031
539.853	-1.33881	539.853	-3.36969
540.196	-0.338806	540.196	-0.36969
540.538	-2.83881	540.538	-0.36969
540.88	1.16119	540.88	2.63031
541.222	0.161194	541.222	-1.86969
541.565	1.66119	541.565	-0.36969
541.907	0.161194	541.907	-0.36969
542.249	0.161194	542.249	-0.86969
542.591	-2.33881	542.591	-1.86969
542.934	1.66119	542.934	1.13031
543.276	0.661194	543.276	0.63031
543.618	-2.33881	543.618	-0.36969
543.96	0.161194	543.96	-0.86969
544.303	-1.83881	544.303	-2.86969
544.645	0.161194	544.645	-3.36969
544.987	-0.338806	544.987	-0.86969
545.33	1.66119	545.33	1.13031
545.672	1.66119	545.672	-1.86969
546.014	-0.838806	546.014	1.13031
546.356	1.66119	546.356	1.63031
546.699	-0.338806	546.699	-0.36969
547.041	2.16119	547.041	1.63031
547.383	0.661194	547.383	-4.36969
547.726	-0.338806	547.726	0.63031
548.068	1.66119	548.068	-1.86969
548.41	1.66119	548.41	-0.36969
548.753	-2.33881	548.753	0.63031
549.095	0.661194	549.095	-0.36969
549.437	-1.83881	549.437	-3.36969
549.78	0.161194	549.78	-0.36969
550.122	3.16119	550.122	-6.36969
550.464	-0.338806	550.464	-1.36969
550.807	-2.83881	550.807	-0.86969
551.149	0.161194	551.149	0.63031
551.491	1.16119	551.491	-1.36969
551.834	0.661194	551.834	-1.36969
552.176	-0.338806	552.176	0.63031
552.518	0.661194	552.518	1.13031
552.861	-2.33881	552.861	-1.36969
553.203	-0.838806	553.203	-0.86969
553.545	1.16119	553.545	-0.86969
553.888	2.66119	553.888	-0.86969
554.23	-3.33881	554.23	-1.36969
554.573	0.161194	554.573	1.13031
554.915	0.161194	554.915	-2.36969
555.257	0.661194	555.257	0.13031
555.6	0.161194	555.6	-2.36969
555.942	1.16119	555.942	-1.86969
556.284	1.66119	556.284	-0.86969
556.627	0.661194	556.627	-2.86969
556.969	-0.338806	556.969	1.13031
557.312	2.66119	557.312	-3.86969
557.654	0.661194	557.654	-1.86969
557.996	-0.338806	557.996	-3.36969
558.339	1.16119	558.339	0.63031
558.681	-1.83881	558.681	1.13031
559.024	-2.33881	559.024	-2.86969
559.366	-0.838806	559.366	-1.36969
559.708	1.66119	559.708	-0.36969
560.051	0.161194	560.051	1.13031
560.393	2.66119	560.393	-1.86969
560.736	-0.338806	560.736	-1.86969
561.078	-0.838806	561.078	0.63031
561.421	1.66119	561.421	1.13031
561.763	-1.33881	561.763	-1.36969
562.105	0.661194	562.105	2.63031
562.448	0.661194	562.448	2.63031
562.79	0.661194	562.79	-2.36969
563.133	2.16119	563.133	-1.36969
563.475	0.661194	563.475	0.13031
563.818	1.66119	563.818	0.63031
564.16	1.16119	564.16	-1.86969
564.503	-0.838806	564.503	2.63031
564.845	-0.338806	564.845	0.63031
565.188	0.161194	565.188	0.13031
565.53	-1.83881	565.53	-2.86969
565.872	1.16119	565.872	-2.36969
566.215	2.16119	566.215	-1.36969
566.557	-1.33881	566.557	-0.36969
566.9	-1.83881	566.9	-0.36969
567.242	-2.33881	567.242	0.63031
567.585	1.66119	567.585	-2.36969
567.927	0.661194	567.927	-2.36969
568.27	3.16119	568.27	-1.86969
568.612	1.16119	568.612	-0.36969
568.955	0.661194	568.955	-1.86969
569.297	0.161194	569.297	-1.86969
569.64	1.16119	569.64	-0.36969
569.982	0.161194	569.982	0.63031
570.325	0.661194	570.325	0.13031
570.667	2.66119	570.667	-0.86969
571.01	-1.33881	571.01	0.63031
571.352	-1.33881	571.352	-2.36969
571.695	1.66119	571.695	0.13031
572.037	0.161194	572.037	-1.86969
572.38	-0.838806	572.38	-3.36969
572.722	0.661194	572.722	-0.86969
573.065	-0.338806	573.065	-2.86969
573.407	-1.33881	573.407	0.63031
573.75	0.661194	573.75	0.63031
574.092	-1.33881	574.092	-0.86969
574.435	-2.83881	574.435	0.63031
574.777	-0.338806	574.777	-1.36969
575.12	1.66119	575.12	-1.86969
575.462	-1.33881	575.462	0.63031
575.805	-0.338806	575.805	0.13031
576.147	-0.338806	576.147	-2.86969
576.49	-1.33881	576.49	0.13031
576.832	0.661194	576.832	-1.86969
577.175	-0.838806	577.175	0.13031
577.518	-2.83881	577.518	-2.36969
577.86	0.161194	577.86	1.13031
578.203	-0.338806	578.203	1.13031
578.545	-1.33881	578.545	-0.36969
578.888	1.16119	578.888	-0.86969
579.23	1.16119	579.23	-1.86969
579.573	-1.83881	579.573	1.13031
579.915	1.66119	579.915	-2.86969
580.258	3.16119	580.258	1.13031
580.6	1.66119	580.6	-3.86969
580.943	-0.338806	580.943	0.13031
581.285	2.16119	581.285	0.13031
581.628	-1.33881	581.628	-1.86969
581.971	2.16119	581.971	-0.36969
582.313	2.16119	582.313	-2.86969
582.656	0.661194	582.656	1.63031
582.998	-1.33881	582.998	-0.36969
583.341	1.66119	583.341	-0.86969
583.683	1.66119	583.683	-2.86969
584.026	0.661194	584.026	-0.36969
584.369	2.66119	584.369	-0.86969
584.711	-0.838806	584.711	-1.86969
585.054	-0.338806	585.054	-2.36969
585.396	2.16119	585.396	-0.86969
585.739	-1.33881	585.739	-4.86969
586.081	2.66119	586.081	0.13031
586.424	-1.33881	586.424	0.63031
586.766	1.16119	586.766	0.63031
587.109	0.161194	587.109	-0.36969
587.452	1.16119	587.452	0.63031
587.794	-0.338806	587.794	-2.86969
588.137	3.16119	588.137	-0.36969
588.479	-0.338806	588.479	0.63031
588.822	-0.838806	588.822	-2.86969
589.164	2.66119	589.164	-1.86969
589.507	0.661194	589.507	0.63031
589.85	1.16119	589.85	-1.86969
590.192	0.161194	590.192	-1.36969
590.535	-0.838806	590.535	-1.86969
590.877	1.66119	590.877	-0.86969
591.22	-1.83881	591.22	2.13031
591.562	0.661194	591.562	-2.36969
591.905	1.66119	591.905	-1.86969
592.248	-1.33881	592.248	-0.86969
592.59	-0.338806	592.59	-0.36969
592.933	-1.33881	592.933	0.13031
593.275	-3.33881	593.275	-0.86969
593.618	1.16119	593.618	-2.36969
593.961	-0.338806	593.961	0.13031
594.303	-0.338806	594.303	-3.36969
594.646	0.661194	594.646	0.63031
594.988	-0.838806	594.988	-1.86969
595.331	-0.338806	595.331	-1.86969
595.673	2.16119	595.673	0.63031
596.016	-0.338806	596.016	-2.36969
596.359	1.66119	596.359	0.63031
596.701	-1.33881	596.701	-1.86969
597.044	0.661194	597.044	-0.86969
597.386	0.661194	597.386	1.63031
597.729	2.16119	597.729	-4.86969
598.071	-1.83881	598.071	-0.86969
598.414	-1.33881	598.414	2.63031
598.757	-2.33881	598.757	-1.86969
599.099	-0.338806	599.099	-0.36969
599.442	-2.33881	599.442	-0.36969
599.784	-0.338806	599.784	-1.86969
600.127	1.16119	600.127	1.13031
600.469	2.66119	600.469	1.13031
600.812	-0.838806	600.812	-1.86969
601.155	0.661194	601.155	-3.36969
601.497	-0.338806	601.497	0.13031
601.84	1.16119	601.84	0.13031
602.182	0.161194	602.182	-0.86969
602.525	-1.33881	602.525	1.63031
602.867	-0.338806	602.867	-0.36969
603.21	0.661194	603.21	-0.36969
603.553	-1.83881	603.553	-3.36969
603.895	0.161194	603.895	-1.36969
604.238	-0.338806	604.238	1.63031
604.58	-0.338806	604.58	-1.86969
604.923	0.661194	604.923	1.63031
605.265	1.16119	605.265	-1.36969
605.608	0.661194	605.608	0.63031
605.951	-0.338806	605.951	-1.86969
606.293	3.16119	606.293	0.13031
606.636	-0.338806	606.636	-1.36969
606.978	-0.338806	606.978	-4.36969
607.321	0.161194	607.321	-1.36969
607.663	-1.33881	607.663	1.13031
608.006	1.16119	608.006	-0.36969
608.348	0.161194	608.348	-1.86969
608.691	-2.33881	608.691	0.13031
609.034	0.661194	609.034	0.63031
609.376	-1.33881	609.376	0.63031
609.719	1.66119	609.719	1.13031
610.061	2.16119	610.061	-2.86969
610.404	-0.838806	610.404	0.63031
610.746	0.161194	610.746	0.13031
611.089	-0.838806	611.089	-1.86969
611.431	-2.83881	611.431	-1.36969
611.774	-1.83881	611.774	0.63031
612.116	1.66119	612.116	-0.86969
612.459	-1.83881	612.459	-0.36969
612.801	1.66119	612.801	1.13031
613.144	-2.33881	613.144	-1.86969
613.487	-0.338806	613.487	-1.36969
613.829	-0.338806	613.829	-3.36969
614.172	2.66119	614.172	1.13031
614.514	-2.33881	614.514	2.13031
614.857	-0.338806	614.857	-2.36969
615.199	0.161194	615.199	0.13031
615.542	0.661194	615.542	-2.86969
615.884	-0.338806	615.884	0.13031
616.227	-2.83881	616.227	-1.86969
616.569	1.16119	616.569	-1.36969
616.912	0.161194	616.912	-1.36969
617.254	2.16119	617.254	0.13031
617.597	2.66119	617.597	0.13031
617.939	-0.338806	617.939	-2.36969
618.282	2.66119	618.282	-0.36969
618.624	1.66119	618.624	0.13031
618.967	-0.338806	618.967	-1.86969
619.309	-0.338806	619.309	-0.86969
619.652	-1.33881	619.652	-0.86969
619.994	-1.33881	619.994	1.13031
620.337	-0.838806	620.337	-2.86969
620.679	0.661194	620.679	0.63031
621.022	0.161194	621.022	0.13031
621.364	0.161194	621.364	-2.36969
621.707	0.161194	621.707	-4.36969
622.049	1.16119	622.049	1.63031
622.391	0.161194	622.391	-3.86969
622.734	-2.83881	622.734	0.13031
623.076	1.66119	623.076	3.13031
623.419	0.161194	623.419	1.63031
623.761	1.16119	623.761	0.13031
624.104	1.16119	624.104	2.13031
624.446	1.16119	624.446	-0.86969
624.789	-0.838806	624.789	-3.36969
625.131	-1.83881	625.131	-2.36969
625.474	0.161194	625.474	0.13031
625.816	3.16119	625.816	0.63031
626.158	0.161194	626.158	-1.36969
626.501	-0.338806	626.501	-0.36969
626.843	0.161194	626.843	0.13031
627.186	-2.33881	627.186	3.13031
627.528	0.661194	627.528	-1.86969
627.87	1.16119	627.87	-0.86969
628.213	0.161194	628.213	-1.36969
628.555	2.16119	628.555	0.13031
628.898	0.161194	628.898	-1.86969
629.24	0.661194	629.24	-0.36969
629.583	-2.33881	629.582	-2.36969
629.925	0.161194	629.925	0.13031
630.267	-0.838806	630.267	-0.86969
630.61	0.661194	630.61	0.13031
630.952	-2.33881	630.952	-1.36969
631.294	1.16119	631.294	2.13031
631.637	-0.338806	631.637	-1.86969
631.979	-0.838806	631.979	-1.36969
632.322	2.16119	632.322	-2.36969
632.664	-0.838806	632.664	1.63031
633.006	-0.838806	633.006	-1.86969
633.349	4.16119	633.349	-1.36969
633.691	-0.838806	633.691	-0.36969
634.033	-0.338806	634.033	1.13031
634.376	-1.83881	634.376	-3.36969
634.718	1.66119	634.718	-0.36969
635.06	1.66119	635.06	-1.86969
635.403	2.66119	635.403	-1.86969
635.745	-0.338806	635.745	-2.36969
636.087	2.66119	636.087	-0.36969
636.43	-3.83881	636.43	-1.86969
636.772	2.16119	636.772	-0.36969
637.114	-2.83881	637.114	2.13031
637.456	0.161194	637.456	0.63031
637.799	0.661194	637.799	1.13031
638.141	1.66119	638.141	-0.86969
638.483	1.66119	638.483	-1.86969
638.826	-0.838806	638.826	-3.36969
639.168	0.661194	639.168	-0.86969
639.51	0.161194	639.51	-1.36969
639.852	-0.838806	639.852	1.13031
640.195	1.66119	640.195	-0.86969
640.537	-0.838806	640.537	-2.86969
640.879	1.66119	640.879	0.13031
641.221	-0.338806	641.221	0.63031
641.564	0.661194	641.564	-1.36969
641.906	-0.338806	641.906	2.13031
642.248	1.16119	642.248	-1.36969
642.59	-1.33881	642.59	-0.36969
642.933	0.161194	642.933	-0.36969
643.275	-1.83881	643.275	-0.86969
643.617	0.161194	643.617	-1.86969
643.959	0.161194	643.959	-0.86969
644.301	2.16119	644.301	-0.36969
644.644	0.161194	644.644	-1.36969
644.986	-0.338806	644.986	0.63031
645.328	-1.33881	645.328	0.13031
645.67	-2.33881	645.67	0.13031
646.012	-1.33881	646.012	-1.86969
646.354	0.661194	646.355	-1.36969
646.697	1.16119	646.697	-0.86969
647.039	-1.33881	647.039	-0.86969
647.381	0.661194	647.381	-1.36969
647.723	1.66119	647.723	-1.36969
648.065	0.161194	648.065	-0.86969
648.407	1.66119	648.407	0.63031
648.75	1.16119	648.75	2.13031
649.092	-1.33881	649.092	-2.36969
649.434	0.661194	649.434	1.63031
649.776	-0.338806	649.776	0.63031
650.118	0.661194	650.118	-2.86969
650.46	-0.338806	650.46	0.63031
650.802	1.16119	650.802	-1.86969
651.144	-0.338806	651.144	0.13031
651.486	1.16119	651.486	-1.86969
651.828	1.16119	651.828	-1.36969
652.17	-2.33881	652.17	0.63031
652.512	-0.338806	652.512	1.13031
652.855	-0.838806	652.855	-0.86969
653.197	1.66119	653.197	0.63031
653.539	0.661194	653.539	-1.86969
653.881	-0.838806	653.881	-2.36969
654.223	3.16119	654.223	1.13031
654.565	0.161194	654.565	-1.86969
654.907	1.16119	654.907	0.13031
655.249	-0.338806	655.249	-1.36969
655.591	0.661194	655.591	0.63031
655.933	-1.33881	655.933	-1.36969
656.275	-0.838806	656.275	-1.36969
656.617	1.66119	656.617	-0.36969
656.959	-0.838806	656.959	-1.36969
657.301	3.16119	657.301	-0.36969
657.643	0.661194	657.643	0.13031
657.985	-1.33881	657.985	1.13031
658.327	-0.338806	658.327	1.13031
658.668	-2.33881	658.668	-0.36969
659.01	0.661194	659.01	0.63031
659.352	-0.338806	659.352	1.63031
659.694	0.161194	659.694	-1.36969
660.036	1.66119	660.036	-3.36969
660.378	-0.338806	660.378	0.13031
660.72	0.661194	660.72	-1.36969
661.062	-2.33881	661.062	-0.36969
661.404	0.661194	661.404	1.63031
661.746	1.16119	661.746	1.13031
662.088	-0.338806	662.088	1.13031
662.429	-0.338806	662.429	-2.86969
662.771	-2.33881	662.771	-3.86969
663.113	-1.83881	663.113	-1.36969
663.455	1.66119	663.455	2.63031
663.797	2.66119	663.797	-0.36969
664.139	0.661194	664.139	-2.86969
664.48	1.66119	664.48	-1.36969
664.822	-1.33881	664.822	-2.86969
665.164	-2.33881	665.164	-2.36969
665.506	0.161194	665.506	-0.36969
665.848	1.66119	665.848	-0.86969
666.189	4.16119	666.189	-2.36969
666.531	2.66119	666.531	-0.36969
666.873	0.161194	666.873	1.63031
667.215	-0.338806	667.215	-3.36969
667.557	1.16119	667.557	-0.36969
667.898	1.16119	667.898	0.13031
668.24	0.161194	668.24	-0.36969
668.582	-0.338806	668.582	-2.36969
668.923	1.66119	668.923	-1.36969
669.265	-1.33881	669.265	-1.86969
669.607	1.66119	669.607	-1.36969
669.949	-1.33881	669.949	-2.36969
670.29	-2.83881	670.29	-2.86969
670.632	-0.338806	670.632	-2.86969
670.974	-0.338806	670.974	0.13031
671.315	0.661194	671.315	-1.36969
671.657	-1.33881	671.657	-0.86969
671.999	1.16119	671.999	2.63031
672.34	-0.338806	672.34	1.13031
672.682	1.16119	672.682	-0.86969
673.024	0.661194	673.024	0.13031
673.365	-0.338806	673.365	-1.86969
673.707	-0.838806	673.707	-0.86969
674.048	1.16119	674.048	-1.36969
674.39	0.661194	674.39	1.13031
674.732	0.661194	674.732	1.63031
675.073	-0.838806	675.073	-2.86969
675.415	1.66119	675.415	-0.86969
675.756	-2.33881	675.756	-2.86969
676.098	1.66119	676.098	0.13031
676.439	0.161194	676.439	-1.86969
676.781	2.16119	676.781	-2.36969
677.123	-0.338806	677.123	-1.36969
677.464	2.66119	677.464	-1.36969
677.806	1.66119	677.806	-1.36969
678.147	-0.338806	678.147	-0.86969
678.489	-1.83881	678.489	0.13031
678.83	2.16119	678.83	0.13031
679.172	-1.33881	679.172	-1.36969
679.513	0.661194	679.513	0.13031
679.855	0.661194	679.855	0.63031
680.196	0.161194	680.196	-2.86969
680.537	-0.338806	680.537	-1.86969
680.879	-0.838806	680.879	-1.86969
681.22	-2.33881	681.22	-0.36969
681.562	1.16119	681.562	-1.86969
681.903	1.66119	681.903	0.13031
682.245	-0.338806	682.245	2.13031
682.586	-0.338806	682.586	0.63031
682.927	1.66119	682.927	-1.86969
683.269	-0.338806	683.269	-2.86969
683.61	-0.338806	683.61	-0.86969
683.952	2.66119	683.952	-0.36969
684.293	-2.83881	684.293	-0.36969
684.634	1.16119	684.634	-0.36969
684.976	-0.838806	684.976	0.13031
685.317	-0.338806	685.317	-1.86969
685.658	0.661194	685.658	1.13031
686	1.66119	686	-0.36969
686.341	-0.338806	686.341	-2.86969
686.682	0.661194	686.682	0.13031
687.023	-1.83881	687.023	0.13031
687.365	0.661194	687.365	-0.86969
687.706	1.66119	687.706	-0.86969
688.047	0.661194	688.047	-0.36969
688.389	1.66119	688.389	-1.86969
688.73	-2.33881	688.73	-2.36969
689.071	0.161194	689.071	-0.86969
689.412	-0.838806	689.412	2.13031
689.754	-1.83881	689.754	-0.36969
690.095	0.661194	690.095	0.63031
690.436	-0.838806	690.436	-0.86969
690.777	1.16119	690.777	-1.36969
691.118	0.661194	691.118	-0.86969
691.46	-0.838806	691.46	-1.86969
691.801	-1.33881	691.801	-2.36969
692.142	-0.838806	692.142	-0.36969
692.483	0.661194	692.483	-0.86969
692.824	3.16119	692.824	-0.86969
693.165	-4.33881	693.165	1.13031
693.506	-0.838806	693.506	-1.36969
693.848	-0.838806	693.848	-1.86969
694.189	-2.83881	694.189	-0.36969
694.53	3.66119	694.53	0.13031
694.871	-1.33881	694.871	1.13031
695.212	-0.838806	695.212	-2.36969
695.553	-0.338806	695.553	-1.36969
695.894	2.66119	695.894	-0.86969
696.235	-0.338806	696.235	0.63031
696.576	1.66119	696.576	-1.86969
696.917	-0.338806	696.917	-3.36969
697.258	-0.338806	697.258	0.63031
697.599	-2.33881	697.599	-0.36969
697.94	1.66119	697.94	-3.86969
698.281	-1.33881	698.281	0.13031
698.622	-0.838806	698.622	-2.36969
698.963	-0.338806	698.963	-1.86969
699.304	-1.33881	699.304	-2.36969
699.645	-0.338806	699.645	1.63031
699.986	0.661194	699.986	-2.36969
700.327	-1.83881	700.327	0.63031
700.668	0.161194	700.668	-2.36969
701.009	-0.338806	701.009	-1.86969
701.35	-1.33881	701.35	2.13031
701.691	4.16119	701.691	-0.86969
702.032	2.66119	702.032	1.13031
702.373	0.661194	702.373	-0.86969
702.714	1.66119	702.714	-0.36969
703.055	3.66119	703.055	1.63031
703.395	3.66119	703.395	0.13031
703.736	-2.33881	703.736	-0.86969
704.077	-0.338806	704.077	0.63031
704.418	1.16119	704.418	-2.86969
704.759	1.66119	704.759	1.63031
705.1	-1.83881	705.1	-0.86969
705.441	0.161194	705.441	0.63031
705.781	-0.338806	705.781	0.63031
706.122	-0.838806	706.122	0.63031
706.463	0.661194	706.463	-4.36969
706.804	-2.33881	706.804	-1.86969
707.145	0.161194	707.145	-2.36969
707.485	0.161194	707.485	0.63031
707.826	0.661194	707.826	-3.36969
708.167	2.16119	708.167	-1.36969
708.508	-1.33881	708.508	-1.86969
708.848	-1.33881	708.848	-0.36969
709.189	2.16119	709.189	0.13031
709.53	0.161194	709.53	2.63031
709.871	0.661194	709.871	-1.36969
710.211	-1.33881	710.211	0.13031
710.552	1.16119	710.552	1.13031
710.893	-2.83881	710.893	1.13031
711.233	1.16119	711.233	-2.86969
711.574	0.161194	711.574	0.13031
711.915	-2.83881	711.915	-1.36969
712.255	0.161194	712.255	-1.86969
712.596	-2.33881	712.596	0.13031
712.937	0.661194	712.937	2.63031
713.277	0.161194	713.277	-0.36969
713.618	0.661194	713.618	0.13031
713.959	-0.838806	713.959	-2.36969
714.299	-0.838806	714.299	1.13031
714.64	0.161194	714.64	-0.86969
714.98	-1.83881	714.98	0.63031
715.321	1.16119	715.321	-1.36969
715.662	1.66119	715.662	-2.86969
716.002	1.16119	716.002	1.13031
716.343	-1.83881	716.343	0.13031
716.683	0.661194	716.683	-3.36969
717.024	1.16119	717.024	-2.36969
717.364	0.661194	717.364	1.13031
717.705	1.16119	717.705	-1.86969
718.045	-0.838806	718.045	0.13031
718.386	-1.83881	718.386	-2.36969
718.726	2.16119	718.726	-0.86969
719.067	-4.33881	719.067	-2.86969
719.407	1.66119	719.408	-0.36969
719.748	-0.838806	719.748	-0.36969
720.088	0.661194	720.088	-0.36969
720.429	-0.338806	720.429	-1.86969
720.769	1.66119	720.769	-3.86969
721.11	-1.33881	721.11	2.63031
721.45	-0.338806	721.45	-0.86969
721.791	1.66119	721.791	2.13031
722.131	1.66119	722.131	-0.86969
722.472	0.661194	722.472	0.13031
722.812	2.66119	722.812	-1.36969
723.153	-0.838806	723.153	0.13031
723.493	-0.838806	723.493	-2.86969
723.833	1.16119	723.833	-2.36969
724.174	-1.33881	724.174	-1.36969
724.514	1.16119	724.514	-0.86969
724.854	0.161194	724.854	-0.86969
725.195	-0.338806	725.195	-1.86969
725.535	0.161194	725.535	-0.36969
725.876	-1.33881	725.876	0.63031
726.216	-1.83881	726.216	0.13031
726.556	-0.338806	726.556	-0.86969
726.897	1.66119	726.897	-1.86969
727.237	0.161194	727.237	-1.36969
727.577	0.661194	727.577	-0.86969
727.918	0.661194	727.918	-1.86969
728.258	1.16119	728.258	0.13031
728.598	-0.838806	728.598	0.13031
728.939	0.661194	728.939	1.63031
729.279	-0.338806	729.279	-2.36969
729.619	1.16119	729.619	-1.86969
729.959	3.16119	729.959	-1.36969
730.3	0.661194	730.3	1.13031
730.64	1.66119	730.64	-1.86969
730.98	-2.83881	730.98	0.63031
731.321	-2.83881	731.321	-3.86969
731.661	0.661194	731.661	0.63031
732.001	1.16119	732.001	1.13031
732.341	2.16119	732.341	1.13031
732.682	-0.338806	732.682	-2.86969
733.022	-1.83881	733.022	-0.86969
733.362	2.16119	733.362	-1.86969
733.702	0.161194	733.702	-1.36969
734.042	-2.33881	734.042	-0.36969
734.383	1.16119	734.383	-2.86969
734.723	1.16119	734.723	-1.36969
735.063	0.161194	735.063	-1.36969
735.403	-2.33881	735.403	-2.36969
735.743	-2.33881	735.743	0.13031
736.084	0.661194	736.084	-2.36969
736.424	-1.33881	736.424	-3.86969
736.764	0.161194	736.764	0.63031
737.104	2.16119	737.104	-0.36969
737.444	-1.33881	737.444	-1.86969
737.785	0.161194	737.785	-1.86969
738.125	-1.83881	738.125	-1.36969
738.465	0.161194	738.465	-4.86969
738.805	1.16119	738.805	-0.86969
739.145	-0.338806	739.145	0.13031
739.485	1.16119	739.485	-2.86969
739.825	0.161194	739.825	1.13031
740.166	-1.33881	740.166	-0.86969
740.506	-2.83881	740.506	-0.36969
740.846	0.661194	740.846	-0.86969
741.186	1.66119	741.186	1.63031
741.526	0.661194	741.526	1.63031
741.866	0.161194	741.866	-2.36969
742.206	1.66119	742.206	-0.86969
742.546	-0.838806	742.546	-0.86969
742.886	2.66119	742.886	-1.86969
743.227	3.66119	743.227	0.13031
743.567	0.161194	743.567	0.63031
743.907	-1.83881	743.907	0.13031
744.247	0.661194	744.247	0.63031
744.587	-2.33881	744.587	-0.86969
744.927	0.161194	744.927	1.13031
745.267	0.161194	745.267	0.13031
745.607	-0.338806	745.607	-0.86969
745.947	0.161194	745.947	-0.86969
746.287	1.16119	746.287	-1.86969
746.627	0.161194	746.627	-1.36969
746.967	-0.338806	746.967	-1.36969
747.308	-1.83881	747.308	0.13031
747.648	-0.338806	747.648	-0.36969
747.988	3.66119	747.988	-1.86969
748.328	-0.338806	748.328	-1.86969
748.668	-1.33881	748.668	-4.36969
749.008	-1.83881	749.008	-0.86969
749.348	-2.83881	749.348	-1.86969
749.688	-0.838806	749.688	2.13031
750.028	0.661194	750.028	-0.86969
750.368	-0.338806	750.368	-0.36969
750.708	-0.338806	750.708	0.63031
751.048	2.16119	751.048	0.63031
751.388	-1.33881	751.388	-0.86969
751.728	-1.33881	751.728	-1.36969
752.068	-1.83881	752.068	0.13031
752.408	0.661194	752.408	0.13031
752.748	0.161194	752.748	-1.86969
753.088	-1.33881	753.088	0.63031
753.428	2.16119	753.428	-1.86969
753.769	0.161194	753.769	0.63031
754.109	0.161194	754.109	-0.86969
754.449	0.661194	754.449	-1.36969
754.789	-1.83881	754.789	1.13031
755.129	1.66119	755.129	-1.86969
755.469	1.66119	755.469	-1.36969
755.809	-2.33881	755.809	-1.36969
756.149	1.16119	756.149	0.63031
756.489	-1.83881	756.489	-3.86969
756.829	-2.33881	756.829	-1.86969
757.169	0.161194	757.169	1.13031
757.509	-1.83881	757.509	0.13031
757.849	0.161194	757.849	-0.36969
758.189	1.16119	758.189	-2.36969
758.529	0.161194	758.529	0.13031
758.869	-0.338806	758.869	0.63031
759.209	2.66119	759.209	-1.36969
759.549	0.161194	759.549	-1.86969
759.889	0.161194	759.889	-2.86969
760.229	0.161194	760.229	2.13031
760.569	-1.33881	760.569	-0.86969
760.909	-1.83881	760.909	-2.86969
761.25	1.66119	761.25	1.13031
761.59	-1.33881	761.59	1.13031
761.93	2.66119	761.93	-3.86969
762.27	-0.838806	762.27	0.13031
762.61	-1.33881	762.61	0.63031
762.95	0.161194	762.95	-0.86969
763.29	-2.83881	763.29	-0.36969
763.63	0.661194	763.63	-1.36969
763.97	0.661194	763.97	-2.86969
764.31	1.66119	764.31	0.13031
764.65	0.661194	764.65	-0.36969
764.99	-0.838806	764.99	-0.86969
765.331	0.161194	765.331	-0.86969
765.671	1.16119	765.671	-2.36969
766.011	3.16119	766.011	-0.86969
766.351	-0.838806	766.351	-0.36969
766.691	1.16119	766.691	1.13031
767.031	-1.83881	767.031	-2.86969
767.371	-3.83881	767.371	-1.36969
767.711	-0.338806	767.711	0.13031
768.052	1.66119	768.052	-1.86969
768.392	-1.83881	768.392	0.63031
768.732	0.161194	768.732	1.13031
769.072	-0.338806	769.072	1.13031
769.412	-2.33881	769.412	0.63031
769.752	-2.83881	769.752	-0.86969
770.092	-0.838806	770.092	0.13031
770.433	-1.33881	770.433	-0.36969
770.773	2.16119	770.773	0.63031
771.113	-0.838806	771.113	-2.86969
771.453	2.16119	771.453	-1.36969
771.793	-1.83881	771.793	-1.36969
772.134	-1.33881	772.134	-0.36969
772.474	-2.33881	772.474	1.13031
772.814	-0.338806	772.814	-1.86969
773.154	-1.83881	773.154	-2.86969
773.495	0.661194	773.495	-3.36969
773.835	-1.33881	773.835	1.13031
774.175	-0.838806	774.175	-2.36969
774.515	-0.338806	774.515	-1.36969
774.856	-0.338806	774.856	-0.86969
775.196	0.161194	775.196	3.63031
775.536	-1.33881	775.536	0.63031
775.876	-1.33881	775.876	-2.86969
776.217	-0.338806	776.217	-1.86969
776.557	0.161194	776.557	-2.36969
776.897	1.16119	776.897	0.13031
777.238	0.161194	777.238	-2.86969
777.578	-1.83881	777.578	-0.36969
777.918	-1.33881	777.918	0.63031
778.259	-0.338806	778.259	-2.36969
778.599	0.661194	778.599	-0.36969
778.94	1.16119	778.94	-0.36969
779.28	-2.83881	779.28	2.63031
779.62	1.16119	779.62	-0.36969
779.961	-1.83881	779.961	-1.86969
780.301	-2.83881	780.301	-2.36969
780.642	1.16119	780.642	-0.36969
780.982	0.161194	780.982	1.13031
781.323	0.161194	781.323	-0.86969
781.663	0.161194	781.663	0.63031
782.004	-0.838806	782.004	1.13031
782.344	-0.838806	782.344	-1.36969
782.685	0.661194	782.685	-0.86969
783.025	-1.83881	783.025	-0.36969
783.366	0.661194	783.366	-3.86969
783.706	-0.838806	783.706	0.63031
784.047	-1.83881	784.047	-0.86969
784.387	2.66119	784.387	-2.36969
784.728	0.661194	784.728	-2.36969
785.069	1.16119	785.069	1.13031
785.409	-1.83881	785.409	-0.86969
785.75	0.661194	785.75	1.13031
786.091	3.16119	786.091	-1.86969
786.431	-0.338806	786.431	-0.36969
786.772	0.161194	786.772	0.63031
787.113	0.161194	787.113	-1.86969
787.453	1.16119	787.453	-1.86969
787.794	-2.33881	787.794	-0.36969
788.135	-0.338806	788.135	0.13031
788.476	0.161194	788.476	-1.36969
788.816	-0.838806	788.816	0.13031
789.157	1.16119	789.157	-1.86969
789.498	-0.838806	789.498	-2.86969
789.839	0.161194	789.839	-1.36969
790.18	3.16119	790.18	-0.36969
790.52	-1.83881	790.52	1.13031
790.861	-0.338806	790.861	0.13031
791.202	0.661194	791.202	0.13031
791.543	2.16119	791.543	-2.86969
791.884	-0.838806	791.884	-2.36969
792.225	1.16119	792.225	0.13031
792.566	-0.838806	792.566	-1.36969
792.907	0.161194	792.907	-2.86969
793.248	-1.83881	793.248	-0.86969
793.589	-2.33881	793.589	-2.36969
793.93	2.66119	793.93	0.13031
794.271	-0.338806	794.271	-0.36969
794.612	1.16119	794.612	2.63031
794.953	-0.838806	794.953	-0.86969
795.295	-0.838806	795.295	0.13031
795.636	-1.33881	795.636	-0.86969
795.977	-0.838806	795.977	1.63031
796.318	-1.33881	796.318	-3.36969
796.659	0.661194	796.659	-0.36969
797.001	-0.838806	797.001	-0.36969
797.342	0.161194	797.342	1.13031
797.683	-0.838806	797.683	-0.86969
798.025	-1.33881	798.025	0.63031
798.366	-0.338806	798.366	-0.36969
798.707	1.16119	798.707	-2.86969
799.049	-3.33881	799.049	-2.36969
799.39	2.66119	799.39	-2.36969
799.731	-1.33881	799.731	1.63031
800.073	-0.338806	800.073	2.63031
800.414	0.161194	800.414	-0.36969
800.756	1.66119	800.756	0.13031
801.097	-0.838806	801.097	0.13031
801.439	1.16119	801.439	-1.36969
801.781	-0.338806	801.781	-0.86969
802.122	-1.33881	802.122	-1.36969
802.464	-2.33881	802.464	-0.86969
802.806	-0.338806	802.806	-1.36969
803.147	-0.838806	803.147	-1.86969
803.489	-0.338806	803.489	0.13031
803.831	1.16119	803.831	-1.36969
804.172	-0.838806	804.172	-0.86969
804.514	1.16119	804.514	1.13031
804.856	-1.33881	804.856	-3.36969
805.198	-1.83881	805.198	-0.86969
805.54	-0.838806	805.54	-5.36969
805.882	-1.33881	805.882	-1.36969
806.224	-0.338806	806.224	2.63031
806.566	0.161194	806.566	-2.36969
806.908	-3.33881	806.908	-2.86969
807.25	1.66119	807.25	-3.36969
807.592	-3.83881	807.592	-1.36969
807.934	-1.83881	807.934	-1.86969
808.276	-1.33881	808.276	2.13031
808.618	-1.33881	808.618	-2.36969
808.96	-2.33881	808.96	-3.36969
809.303	-1.33881	809.303	-4.36969
809.645	0.161194	809.645	-3.86969
809.987	-4.33881	809.987	0.13031
810.33	-0.338806	810.33	-0.86969
810.672	-3.83881	810.672	-1.86969
811.014	3.16119	811.014	-4.86969
811.357	-0.338806	811.357	-4.36969
811.699	-0.338806	811.699	-2.36969
812.042	-1.83881	812.042	-3.86969
812.384	2.16119	812.384	-1.36969
812.727	-5.83881	812.727	-3.36969
813.069	-1.83881	813.069	-1.36969
813.412	-1.83881	813.412	-5.86969
