# Supplementary material for: Atomically engineering interlayer symmetry operations of two-dimensional crystals
Source: Nat Commun. 2024 Dec 30;15:10835. doi: 10.1038/s41467-024-55130-z (PMC11686199; doi:10.1038/s41467-024-55130-z)
Supplement: Supplementary file 4 — Source data Fig. 2 [file 41467_2024_55130_MOESM4_ESM.xlsx]

## Sheet: Fig 2b
Experiment		Simulation
0	383613	0	248721
0.01	387970	0.00938	346589
0.02	392527	0.01877	430294
0.03	397285	0.02815	475527
0.04	402245	0.03754	469372
0.05	407406	0.04692	414309
0.06	413953	0.05631	326164
0.07	420175	0.06569	228986
0.08	425771	0.07507	144003
0.08	430342	0.08446	83192.3
0.09	433095	0.09384	47894.9
0.1	433904	0.10323	36184.7
0.11	432815	0.11261	45615.6
0.12	429493	0.122	77658.7
0.13	424721	0.13138	134300
0.14	419002	0.14076	212693
0.15	412367	0.15015	299048
0.16	405495	0.15953	373697
0.17	399297	0.16892	418044
0.18	393917	0.1783	418034
0.19	389804	0.18769	374757
0.2	386621	0.19707	301585
0.21	384179	0.20645	218381
0.22	382996	0.21584	143995
0.23	383760	0.22522	88712.8
0.23	385740	0.23461	56769.9
0.24	388417	0.24399	49352.9
0.25	392122	0.25338	69564.8
0.26	397277	0.26276	121470
0.27	403407	0.27214	207625
0.28	409990	0.28153	323563
0.29	416583	0.29091	447127
0.3	422772	0.3003	546084
0.31	428396	0.30968	597956
0.32	432693	0.31907	587062
0.33	434429	0.32845	517354
0.34	433252	0.33783	410077
0.35	430008	0.34722	290404
0.36	425481	0.3566	184326
0.37	419420	0.36599	107422
0.38	412181	0.37537	61769.3
0.38	405562	0.38476	45701
0.39	399841	0.39414	58341.7
0.4	394926	0.40352	100216
0.41	390987	0.41291	170067
0.42	387672	0.42229	261114
0.43	385584	0.43168	357764
0.44	385296	0.44106	436255
0.45	386293	0.45045	473852
0.46	388411	0.45983	460536
0.47	391595	0.46922	400028
0.48	396523	0.4786	310308
0.49	402719	0.48798	214920
0.5	409938	0.49737	133830
0.51	418011	0.50675	77453.5
0.52	426469	0.51614	46507.7
0.53	435265	0.52552	38980.2
0.54	443001	0.53491	55088.9
0.54	449126	0.54429	95765.4
0.55	453216	0.55367	161074
0.56	453654	0.56306	245312
0.57	450762	0.57244	330703
0.58	445110	0.58183	395794
0.59	437168	0.59121	424085
0.6	427707	0.6006	407372
0.61	417924	0.60998	350431
0.62	408798	0.61936	271135
0.63	400771	0.62875	188522
0.64	395116	0.63813	119894
0.65	391014	0.64752	0
0.66	387828	0.6569	0
0.67	385697	0.66629	0
0.68	385332	0.67567	0
0.69	386232	0.68505	0
0.69	388244	0.69444	0
0.7	391616	0.70382	0
0.71	396428		--
0.72	402558		--
0.73	410151		--
0.74	418120		--
0.75	425648		--
0.76	431932		--
0.77	436620		--
0.78	439122		--
0.79	439201		--
0.8	436448		--
0.81	431167		--
0.82	424086		--
0.83	416582		--
0.84	409252		--
0.84	402297		--
0.85	396163		--
0.86	390942		--
0.87	387116		--
0.88	384486		--
0.89	382507		--
0.9	381442		--
0.91	381867		--
0.92	383505		--
0.93	386419		--
0.94	391004		--
0.95	396864		--
0.96	403188		--
0.97	410227		--
0.98	417835		--
0.99	424779		--
1	430559
1	434753
1.01	436174
1.02	435433
1.03	432286
1.04	426881
1.05	419952
1.06	412797
1.07	405795
1.08	399208
1.09	393233
1.1	388699
1.11	385476
1.12	383888
1.13	383369
1.14	384575
1.15	387600
1.15	391943
1.16	397452
1.17	404398
1.18	412264
1.19	421074
1.2	429940
1.21	438180
1.22	445005
1.23	449879
1.24	451531
1.25	449744
1.26	445625
1.27	439602
1.28	431658
1.29	422550
1.3	413420
1.3	405024
1.31	397966
1.32	392240
1.33	387356
1.34	384148
1.35	383147
1.36	383695
1.37	384818
1.38	387202
1.39	391190
1.4	396700
1.41	403377
1.42	410575
1.43	417852
1.44	424479
1.45	430079
1.45	433432
1.46	434525
1.47	433568
1.48	430823
1.49	426660
1.5	421074
1.51	414790
1.52	408354
1.53	401777
1.54	395858
1.55	390384
1.56	386273
1.57	383390
1.58	382375
1.59	382883
1.6	384261
1.61	386900
1.61	390699
1.62	395815
1.63	402036
1.64	408709
1.65	415832
1.66	423194
1.67	429766
1.68	434401
1.69	436700
1.7	436400
1.71	433672
1.72	428925
1.73	422829
1.74	415674
1.75	408679
1.76	402335
1.76	396568
1.77	392115
1.78	388762
1.79	386216
1.8	384637
1.81	384359
1.82	385566
1.83	388151
1.84	392622
1.85	398600
1.86	405808
1.87	414653
1.88	424116
1.89	432966
1.9	441358
1.91	448399
1.91	453126
1.92	454921
1.93	453508
1.94	448826
1.95	441488
1.96	432531
1.97	423177
1.98	414062
1.99	406337
2	399863
2.01	394737
2.02	390578
2.03	387701
2.04	386050
2.05	385488
2.06	385893
2.07	388551
2.07	393354
2.08	399560
2.09	406872
2.1	414690
2.11	422074
2.12	428451
2.13	433555
2.14	436487
2.15	436522
2.16	434341
2.17	430163
2.18	424709
2.19	418130
2.2	411153
2.21	404354
2.22	398162
2.22	393304
2.23	389210
2.24	386205
2.25	384293
2.26	383418
2.27	383977
2.28	385715
2.29	388721
2.3	392929
2.31	398272
2.32	404424
2.33	411344
2.34	418895
2.35	426150
2.36	431855
2.37	435447
2.37	436899
2.38	436296
2.39	433213
2.4	428234
2.41	421941
2.42	415267
2.43	408662
2.44	402458
2.45	396764
2.46	391975
2.47	388742
2.48	387095
2.49	386480
2.5	387098
2.51	389082
2.52	392710
2.53	397578
2.53	403706
2.54	411334
2.55	420013
2.56	429269
2.57	438329
2.58	446587
2.59	452968
2.6	456451
2.61	456489
2.62	452912
2.63	446823
2.64	438413
2.65	428830
2.66	418883
2.67	409634
2.68	401710
2.68	395267
2.69	390352
2.7	386688
2.71	384655
2.72	385042
2.73	386628
2.74	389275
2.75	392781
2.76	397559
2.77	403391
2.78	409789
2.79	416463
2.8	422506
2.81	428148
2.82	432766
2.83	435035
2.83	434859
2.84	432803
2.85	428778
2.86	422869
2.87	415585
2.88	408006
2.89	400678
2.9	394252
2.91	388762
2.92	385003
2.93	382942
2.94	382231
2.95	382530
2.96	384147
2.97	386678
2.98	390671
2.99	395638
2.99	401368
3	407963
3.01	415234
3.02	421873
3.03	427566
3.04	432253
3.05	435001
3.06	434942
3.07	432825
3.08	428509
3.09	424034
3.1	418205
3.11	411020
3.12	402481
3.13	392587

## Sheet: Fig 2d
Experiment		Simulation
0	585465	0	126240
0.01	611435	0.01251	247440
0.03	631028	0.02502	413710
0.04	637888	0.03754	598730
0.05	629813	0.05005	761140
0.06	609185	0.06256	857880
0.08	581987	0.07507	860630
0.09	554425	0.08758	767210
0.1	530979	0.1001	605760
0.11	513661	0.11261	419970
0.13	503256	0.12512	250140
0.14	498621	0.13763	126200
0.15	499230	0.15014	59890
0.16	503877	0.16266	51350
0.18	511576	0.17517	96010
0.19	523039	0.18768	189850
0.2	538775	0.20019	326820
0.21	560972	0.2127	491580
0.23	588496	0.22522	657420
0.24	616649	0.23773	788470
0.25	637082	0.25024	849370
0.26	643198	0.26275	824390
0.28	633208	0.27526	714420
0.29	610354	0.28778	553530
0.3	581206	0.30029	381360
0.31	552434	0.3128	230410
0.33	528516	0.32531	121660
0.34	511459	0.33782	60890
0.35	500803	0.35034	47900
0.36	495914	0.36285	78260
0.38	496027	0.37536	151390
0.39	500203	0.38787	264810
0.4	507542	0.40038	407190
0.41	517870	0.4129	551350
0.43	531929	0.42541	662250
0.44	550511	0.43792	712180
0.45	572706	0.45043	684740
0.46	594623	0.46294	588110
0.48	610279	0.47546	453470
0.49	614949	0.48797	309250
0.5	606808	0.50048	185430
0.51	588856	0.51299	97660
0.53	565841	0.5255	49430
0.54	542823	0.53802	42230
0.55	523074	0.55053	79860
0.56	508432	0.56304	169500
0.58	499683	0.57555	311090
0.59	496125	0.58806	489550
0.6	497465	0.60058	671170
0.61	502892	0.61309	811740
0.63	511966	0.6256	871740
0.64	524397	0.63811	832890
0.65	540997	0.65062	706450
0.66	562985	0.66314	529490
0.68	589078	0.67565	346620
0.69	614494	0.68816	194170
0.7	632562	0.70067	93200
0.71	637000	0.71318	48290
0.73	626787	0.7257	54850
0.74	604901	0.73821	108930
0.75	577617	0.75072	208760
0.76	550536	0.76323	348940
0.78	528020	0.77574	514840
0.79	512039	0.78826	676610
0.8	502606	0.80077	799810
0.81	498864	0.81328	849270
0.83	500108	0.82579	812130
0.84	505212	0.8383	694820
0.85	513296	0.85082	531170
0.86	525162	0.86333	360840
0.88	541423	0.87584	215100
0.89	564436	0.88835	112560
0.9	592326	0.90086	60320
0.91	619682	0.91338	58240
0.93	638102	0.92589	102120
0.94	642028	0.9384	190490
0.95	629906	0.95091	317470
0.96	605839	0.96342	463930
0.98	576653	0.97594	599550
		0.98845	689730
		1.00096	711320
		1.01347	655880
		1.02598	541800
		1.0385	397360
		1.05101	258700
		1.06352	147530
		1.07603	74470
		1.08854	41530
		1.10106	51010
		1.11357	108560
		1.12608	219720
		1.13859	379150
		1.1511	564340
		1.16362	734630
		1.17613	846740
		1.18864	868010
		1.20115	790750
		1.21366	639650
		1.22618	456210
		1.23869	281640
		1.2512	148980
		1.26371	70420
		1.27622	45900
		1.28874	70580
		1.30125	142140
		1.31376	258420
		1.32627	411150
		1.33878	578940
		1.3513	732350
		1.36381	831560
		1.37632	847790
		1.38883	775430
		1.40134	634330
		1.41386	464550
		1.42637	299350
		1.43888	169250
		1.45139	84140
		1.4639	46640
		1.47642	54890
		1.48893	107610
		1.50144	203740
		1.51395	336590
		1.52646	485910
		1.53898	616250
		1.55149	697530
		1.564	707740
		1.57651	642730
		1.58902	523260
		1.60154	378330
		1.61405	241500
		1.62656	133870
		1.63907	66700
		1.65158	43170
		1.6641	68110
		1.67661	146900
		1.68912	280290
		1.70163	454590
		1.71414	639070
		1.72666	790260
		1.73917	867590
		1.75168	847420
		1.76419	735950
		1.7767	566230
		1.78922	381780
		1.80173	221720
		1.81424	110280
			--
			--
			--
			--
			--
			--
			--
			--
			--
			--
			--
			--
			--
			--
			--
			--
			--
			--
			--
			--
			--
			--
			--
			--
			--
			--
			--
			--
			--
			--
			--
			--
			--
			--
			--
			--
			--
			--
			--
			--
			--
			--
			--
			--
			--
			--
			--
			--
			--
			--
			--
			--
			--
			--
			--
			--
			--
			--
			--
			--
			--
			--
			--
			--
			--
			--
			--
			--
			--
			--
			--
			--
			--
			--
			--
			--
			--
			--
			--
			--
			--
			--
			--
			--
			--
			--
			--
			--
			--
			--
			--
			--
			--
			--
			--
			--
			--
			--
			--
			--
			--
			--
			--
			--
			--
			--
			--
			--
			--
			--
			--
			--
			--
			--
			--
			--
			--
			--
			--
			--
			--
			--
			--
			--
			--
			--
			--
			--
			--
			--
			--
			--
			--
			--
			--
			--
			--
			--
			--
			--
			--
			--
			--
			--
			--
			--
			--
			--
			--
			--
			--
			--
			--
			--
			--
			--
			--
			--
			--
			--
			--
			--
			--
			--
			--
			--
			--
			--
			--
			--
			--
			--
			--
			--
			--
			--
			--
			--
			--
			--
			--
			--
			--
			--
			--
			--
			--
			--
