# Supplementary material for: Atomically engineering interlayer symmetry operations of two-dimensional crystals
Source: Nat Commun. 2024 Dec 30;15:10835. doi: 10.1038/s41467-024-55130-z (PMC11686199; doi:10.1038/s41467-024-55130-z)
Supplement: Supplementary file 5 — Source data Fig. 3 [file 41467_2024_55130_MOESM5_ESM.xlsx]

## Sheet: Fig 2b
	Counts
0°	144
30°	6

## Sheet: Fig 2h
Formation energy （eV）
	Intrisic	Interlayer effect
AA stacking	-0.121	-7.949
AB' stacking	-0.122	-8.064
