# Supplementary material for: Atomically engineering interlayer symmetry operations of two-dimensional crystals
Source: Nat Commun. 2024 Dec 30;15:10835. doi: 10.1038/s41467-024-55130-z (PMC11686199; doi:10.1038/s41467-024-55130-z)
Supplement: Supplementary file 6 — Source data Fig. 4 [file 41467_2024_55130_MOESM6_ESM.xlsx]

## Sheet: Fig 3a
0	-10.2107
8	9.43846
16	25.2065
24	37.0934
32	45.0991
40	49.2238
48	50.6259
56	46.412
64	34.6142
72	24.2378
80	20.134
88	29.7812
96	53.2136
104	84.2113
112	116.798
120	142.918
128	154.611
136	149.975
144	129.091
152	100.076
160	66.7515
168	35.581
176	13.4001
184	3.28059
192	5.48922
200	16.8022
208	33.0565
216	45.7337
224	51.2896
232	50.4662
240	41.5181
248	33.558
256	30.3234
264	38.4047
272	58.0122
280	92.5708
288	129.041
296	152.838
304	163.368
312	157.81
320	135.081
328	115.876
336	89.253
344	55.2115
352	13.7516
360	-35.1268

## Sheet: Fig 3b
0	6529.46
0.57296	6428.16
1.14592	6328.54
1.71887	6230.7
2.29183	6134.72
2.86479	6040.69
3.43775	5948.71
4.0107	5858.85
4.58366	5771.2
5.15662	5685.81
5.72958	5602.77
6.30254	5522.14
6.87549	5443.98
7.44845	5368.33
8.02141	5295.26
8.59437	5224.81
9.16732	5157.01
9.74028	5091.91
10.3132	5029.54
10.8862	4969.92
11.4592	4913.08
12.0321	4859.03
12.6051	4807.78
13.178	4759.34
13.751	4713.71
14.3239	4670.9
14.8969	4630.89
15.4699	4593.67
16.0428	4559.22
16.6158	4527.53
17.1887	4498.57
17.7617	4472.3
18.3346	4448.7
18.9076	4427.72
19.4806	4409.32
20.0535	4393.45
20.6265	4380.07
21.1994	4369.11
21.7724	4360.52
22.3453	4354.23
22.9183	4350.18
23.4913	4348.3
24.0642	4348.51
24.6372	4350.75
25.2101	4354.93
25.7831	4360.96
26.3561	4368.77
26.929	4378.27
27.502	4389.37
28.0749	4401.97
28.6479	4415.99
29.2208	4431.33
29.7938	4447.89
30.3668	4465.57
30.9397	4484.28
31.5127	4503.92
32.0856	4524.38
32.6586	4545.56
33.2315	4567.36
33.8045	4589.68
34.3775	4612.41
34.9504	4635.46
35.5234	4658.72
36.0963	4682.08
36.6693	4705.46
37.2423	4728.74
37.8152	4751.83
38.3882	4774.63
38.9611	4797.04
39.5341	4818.97
40.1071	4840.33
40.68	4861.02
41.253	4880.96
41.8259	4900.06
42.3989	4918.23
42.9718	4935.4
43.5448	4951.47
44.1178	4966.39
44.6907	4980.07
45.2637	4992.44
45.8366	5003.44
46.4096	5013.01
46.9825	5021.07
47.5555	5027.59
48.1285	5032.51
48.7014	5035.77
49.2744	5037.33
49.8473	5037.16
50.4203	5035.21
50.9932	5031.46
51.5662	5025.87
52.1392	5018.43
52.7121	5009.11
53.2851	4997.89
53.858	4984.78
54.431	4969.76
55.004	4952.83
55.5769	4933.99
56.1499	4913.26
56.7228	4890.64
57.2958	4866.15
57.8687	4839.82
58.4417	4811.66
59.0147	4781.71
59.5876	4750
60.1606	4716.57
60.7335	4681.47
61.3065	4644.73
61.8794	4606.42
62.4524	4566.59
63.0254	4525.29
63.5983	4482.59
64.1713	4438.57
64.7442	4393.27
65.3172	4346.8
65.8902	4299.21
66.4631	4250.59
67.0361	4201.03
67.609	4150.61
68.182	4099.42
68.7549	4047.56
69.3279	3995.11
69.9009	3942.19
70.4738	3888.88
71.0468	3835.3
71.6197	3781.54
72.1927	3727.71
72.7656	3673.92
73.3386	3620.28
73.9116	3566.9
74.4845	3513.88
75.0575	3461.35
75.6304	3409.41
76.2034	3358.18
76.7763	3307.77
77.3493	3258.29
77.9223	3209.86
78.4952	3162.59
79.0682	3116.6
79.6411	3071.99
80.2141	3028.88
80.787	2987.37
81.36	2947.58
81.933	2909.61
82.5059	2873.57
83.0789	2839.57
83.6518	2807.69
84.2248	2778.05
84.7977	2750.74
85.3707	2725.85
85.9437	2703.48
86.5166	2683.71
87.0896	2666.64
87.6625	2652.34
88.2355	2640.89
88.8085	2632.37
89.3814	2626.85
89.9544	2624.4
90.5273	2625.09
91.1003	2628.96
91.6732	2636.09
92.2462	2646.51
92.8192	2660.28
93.3921	2677.45
93.9651	2698.04
94.538	2722.1
95.111	2749.64
95.6839	2780.7
96.2569	2815.3
96.8299	2853.44
97.4028	2895.14
97.9758	2940.4
98.5487	2989.21
99.1217	3041.58
99.6947	3097.49
100.268	3156.93
100.841	3219.86
101.414	3286.27
101.986	3356.13
102.559	3429.39
103.132	3506.01
103.705	3585.95
104.278	3669.15
104.851	3755.56
105.424	3845.12
105.997	3937.75
106.57	4033.38
107.143	4131.94
107.716	4233.35
108.289	4337.53
108.862	4444.37
109.435	4553.79
110.008	4665.7
110.581	4779.98
111.154	4896.53
111.727	5015.24
112.3	5136
112.873	5258.69
113.446	5383.19
114.019	5509.39
114.592	5637.14
115.165	5766.32
115.737	5896.81
116.31	6028.46
116.883	6161.14
117.456	6294.72
118.029	6429.05
118.602	6563.98
119.175	6699.39
119.748	6835.12
120.321	6971.02
120.894	7106.96
121.467	7242.78
122.04	7378.34
122.613	7513.48
123.186	7648.06
123.759	7781.94
124.332	7914.96
124.905	8046.99
125.478	8177.86
126.051	8307.45
126.624	8435.59
127.197	8562.16
127.77	8687.02
128.343	8810.01
128.916	8931.02
129.488	9049.89
130.061	9166.51
130.634	9280.73
131.207	9392.44
131.78	9501.51
132.353	9607.82
132.926	9711.26
133.499	9811.7
134.072	9909.04
134.645	10003.2
135.218	10094
135.791	10181.4
136.364	10265.3
136.937	10345.6
137.51	10422.3
138.083	10495.2
138.656	10564.2
139.229	10629.4
139.802	10690.5
140.375	10747.7
140.948	10800.7
141.521	10849.7
142.094	10894.4
142.666	10934.9
143.239	10971.1
143.812	11003.1
144.385	11030.7
144.958	11054
145.531	11073
146.104	11087.6
146.677	11097.9
147.25	11103.8
147.823	11105.3
148.396	11102.5
148.969	11095.5
149.542	11084.1
150.115	11068.5
150.688	11048.6
151.261	11024.6
151.834	10996.4
152.407	10964.2
152.98	10928
153.553	10887.7
154.126	10843.6
154.699	10795.6
155.272	10743.9
155.845	10688.6
156.417	10629.6
156.99	10567.1
157.563	10501.2
158.136	10432
158.709	10359.6
159.282	10284.1
159.855	10205.6
160.428	10124.2
161.001	10040
161.574	9953.13
162.147	9863.73
162.72	9771.9
163.293	9677.78
163.866	9581.49
164.439	9483.15
165.012	9382.9
165.585	9280.86
166.158	9177.18
166.731	9071.98
167.304	8965.41
167.877	8857.59
168.45	8748.67
169.023	8638.77
169.596	8528.05
170.168	8416.64
170.741	8304.66
171.314	8192.27
171.887	8079.6
172.46	7966.78
173.033	7853.95
173.606	7741.24
174.179	7628.78
174.752	7516.7
175.325	7405.14
175.898	7294.21
176.471	7184.05
177.044	7074.77
177.617	6966.5
178.19	6859.35
178.763	6753.43
179.336	6648.86
179.909	6545.74
180.482	6444.19
181.055	6344.29
181.628	6246.16
182.201	6149.87
182.774	6055.53
183.346	5963.22
183.919	5873.02
184.492	5785.01
185.065	5699.26
185.638	5615.84
186.211	5534.82
186.784	5456.26
187.357	5380.21
187.93	5306.72
188.503	5235.85
189.076	5167.63
189.649	5102.1
190.222	5039.29
190.795	4979.23
191.368	4921.95
191.941	4867.45
192.514	4815.75
193.087	4766.86
193.66	4720.79
194.233	4677.53
194.806	4637.07
195.379	4599.41
195.952	4564.52
196.525	4532.4
197.097	4503
197.67	4476.31
198.243	4452.28
198.816	4430.89
199.389	4412.08
199.962	4395.81
200.535	4382.03
201.108	4370.69
201.681	4361.73
202.254	4355.08
202.827	4350.68
203.4	4348.46
203.973	4348.34
204.546	4350.26
205.119	4354.13
205.692	4359.88
206.265	4367.41
206.838	4376.65
207.411	4387.5
207.984	4399.87
208.557	4413.66
209.13	4428.8
209.703	4445.17
210.276	4462.68
210.848	4481.24
211.421	4500.73
211.994	4521.07
212.567	4542.14
213.14	4563.85
213.713	4586.09
214.286	4608.77
214.859	4631.77
215.432	4655
216.005	4678.36
216.578	4701.74
217.151	4725.04
217.724	4748.17
218.297	4771.02
218.87	4793.5
219.443	4815.52
220.016	4836.97
220.589	4857.78
221.162	4877.84
221.735	4897.08
222.308	4915.4
222.881	4932.73
223.454	4948.99
224.026	4964.09
224.599	4977.97
225.172	4990.56
225.745	5001.78
226.318	5011.58
226.891	5019.89
227.464	5026.66
228.037	5031.83
228.61	5035.36
229.183	5037.2
229.756	5037.3
230.329	5035.64
230.902	5032.18
231.475	5026.88
232.048	5019.74
232.621	5010.72
233.194	4999.81
233.767	4987
234.34	4972.28
234.913	4955.65
235.486	4937.12
236.059	4916.69
236.632	4894.37
237.205	4870.18
237.777	4844.13
238.35	4816.26
238.923	4786.6
239.496	4755.16
240.069	4722.01
240.642	4687.17
241.215	4650.69
241.788	4612.63
242.361	4573.03
242.934	4531.96
243.507	4489.49
244.08	4445.66
244.653	4400.57
245.226	4354.28
245.799	4306.86
246.372	4258.4
246.945	4208.98
247.518	4158.69
248.091	4107.62
248.664	4055.86
249.237	4003.5
249.81	3950.65
250.383	3897.4
250.956	3843.85
251.528	3790.11
252.101	3736.29
252.674	3682.48
253.247	3628.81
253.82	3575.38
254.393	3522.3
254.966	3469.68
255.539	3417.64
256.112	3366.29
256.685	3315.74
257.258	3266.1
257.831	3217.5
258.404	3170.04
258.977	3123.84
259.55	3079
260.123	3035.64
260.696	2993.87
261.269	2953.8
261.842	2915.53
262.415	2879.18
262.988	2844.84
263.561	2812.62
264.134	2782.62
264.707	2754.93
265.279	2729.65
265.852	2706.87
266.425	2686.68
266.998	2669.18
267.571	2654.43
268.144	2642.52
268.717	2633.53
269.29	2627.53
269.863	2624.58
270.436	2624.76
271.009	2628.13
271.582	2634.73
272.155	2644.63
272.728	2657.87
273.301	2674.49
273.874	2694.53
274.447	2718.03
275.02	2745.02
275.593	2775.52
276.166	2809.55
276.739	2847.13
277.312	2888.26
277.885	2932.95
278.457	2981.2
279.03	3033
279.603	3088.35
280.176	3147.22
280.749	3209.6
281.322	3275.46
281.895	3344.77
282.468	3417.49
283.041	3493.58
283.614	3573
284.187	3655.69
284.76	3741.59
285.333	3830.65
285.906	3922.79
286.479	4017.95
287.052	4116.05
287.625	4217.02
288.198	4320.75
288.771	4427.18
289.344	4536.2
289.917	4647.71
290.49	4761.62
291.063	4877.82
291.636	4996.19
292.208	5116.64
292.781	5239.03
293.354	5363.25
293.927	5489.18
294.5	5616.69
295.073	5745.66
295.646	5875.94
296.219	6007.42
296.792	6139.95
297.365	6273.39
297.938	6407.61
298.511	6542.46
299.084	6677.8
299.657	6813.49
300.23	6949.37
300.803	7085.31
301.376	7221.16
301.949	7356.77
302.522	7491.99
303.095	7626.67
303.668	7760.67
304.241	7893.84
304.814	8026.03
305.387	8157.1
305.959	8286.9
306.532	8415.29
307.105	8542.12
307.678	8667.25
308.251	8790.55
308.824	8911.88
309.397	9031.11
309.97	9148.09
310.543	9262.71
311.116	9374.82
311.689	9484.32
312.262	9591.08
312.835	9694.98
313.408	9795.91
313.981	9893.75
314.554	9988.4
315.127	10079.8
315.7	10167.7
316.273	10252.2
316.846	10333.1
317.419	10410.3
317.992	10483.8
318.565	10553.5
319.137	10619.3
319.71	10681.1
320.283	10738.9
320.856	10792.6
321.429	10842.1
322.002	10887.5
322.575	10928.7
323.148	10965.6
323.721	10998.3
324.294	11026.6
324.867	11050.6
325.44	11070.3
326.013	11085.6
326.586	11096.5
327.159	11103.1
327.732	11105.4
328.305	11103.3
328.878	11096.9
329.451	11086.2
330.024	11071.2
330.597	11052.1
331.17	11028.7
331.743	11001.2
332.316	10969.6
332.888	10934
333.461	10894.4
334.034	10850.9
334.607	10803.5
335.18	10752.4
335.753	10697.6
336.326	10639.2
336.899	10577.3
337.472	10512
338.045	10443.3
338.618	10371.4
339.191	10296.3
339.764	10218.3
340.337	10137.3
340.91	10053.6
341.483	9967.14
342.056	9878.13
342.629	9786.69
343.202	9692.92
343.775	9596.96
344.348	9498.94
344.921	9398.99
345.494	9297.23
346.067	9193.8
346.639	9088.83
347.212	8982.47
347.785	8874.84
348.358	8766.08
348.931	8656.33
349.504	8545.73
350.077	8434.42
350.65	8322.53
351.223	8210.2
351.796	8097.56
352.369	7984.75
352.942	7871.91
353.515	7759.17
354.088	7646.67
354.661	7534.52
355.234	7422.87
355.807	7311.83
356.38	7201.54
356.953	7092.11
357.526	6983.67
358.099	6876.33
358.672	6770.21
359.245	6665.42
359.817	6562.06

## Sheet: Fig 3e
x	y	Shift (Å)
44.5856	48.3171	-0.72224
41.0319	48.1374	1.23141
37.6784	48.276	1.36138
34.3256	48.1571	1.06811
30.9277	48.2436	1.20585
27.4921	48.2591	1.19722
24.1382	48.3141	1.09751
20.7301	48.2427	1.3297
17.3164	48.264	1.36822
13.9595	48.3497	1.15687
10.4484	48.2233	1.17335
7.06936	48.3112	1.06348
43.1926	41.6538	-1.02444
39.7858	41.5695	-1.00766
36.382	41.577	-1.38579
33.0123	41.5444	-0.88335
29.6822	41.6676	-1.15378
26.2457	41.6883	-0.94505
22.9203	41.7132	-0.88225
19.4787	41.7759	-0.96552
16.0415	41.7341	-1.20622
12.7233	41.6867	-0.82459
9.34926	41.7268	-0.79917
5.82434	41.6865	-1.18364
44.1877	35.0788	1.17637
40.8024	35.0941	1.1799
37.4674	35.0894	1.1543
34.0266	35.2494	1.11682
30.7342	35.1811	1.35226
27.2583	35.2355	1.38212
23.7832	35.1991	0.84607
20.4348	35.2092	1.38899
17.1164	35.214	1.0993
13.6332	35.2842	1.05499
10.2377	35.239	1.31078
6.82322	35.192	1.04222
46.4259	28.4482	-0.90093
43.0175	28.5424	-0.80998
39.579	28.5392	-1.34514
36.2177	28.5616	-0.86719
32.8738	28.6102	-1.18425
29.3633	28.6294	-1.03281
26.0398	28.6389	-0.98473
22.7216	28.5564	-0.99704
19.2794	28.6677	-0.85295
15.876	28.5458	-0.80421
12.436	28.6183	-1.20577
9.05962	28.6903	-1.01682
5.68596	28.6217	-0.86128
44.0325	22.0362	1.02773
40.6003	21.9283	1.28461
37.2241	22.0946	1.25925
33.7941	22.0206	1.00938
30.4202	22.1563	1.02489
27.041	22.1438	1.12988
23.5897	22.135	1.08245
20.1711	22.2038	1.05755
16.7632	22.1834	1.16481
13.473	22.1406	1.0682
10.042	22.2301	1.19372
6.68306	22.248	0.96853
46.2517	15.583	-0.8527
42.9044	15.5832	-0.88987
39.4145	15.6374	-0.82416
36.029	15.5843	-1.14494
32.6989	15.5513	-0.9093
29.3453	15.5959	-0.97376
25.844	15.6224	-0.69239
22.5254	15.6568	-0.98362
19.1033	15.6471	-1.00061
15.7067	15.6523	-0.90627
12.2999	15.5957	-0.64934
8.91802	15.6498	-0.91359
5.51876	15.6138	-1.18252
43.728	9.13337	1.14431
40.3939	9.16756	1.0164
36.8963	9.08379	1.14987
33.5921	9.22539	0.94849
30.2391	9.2338	1.25074
26.7181	9.27819	0.91961
23.5234	9.18672	1.29608
19.9627	9.17884	1.06217
16.588	9.2526	1.22907
13.1339	9.2662	1.11366
9.84674	9.17043	1.04579
6.36298	9.16219	1.2263
45.986	2.63595	-1.14
42.6133	2.65654	-1.14
39.2573	2.64114	-1.14
35.8473	2.7038	-1.14
32.4955	2.65081	-1.14
29.034	2.72868	-1.14
25.6403	2.70487	-1.14
22.2177	2.78704	-1.14
18.8149	2.79205	-1.14
15.4036	2.83788	-1.14
12.0762	2.81461	-1.14
8.74062	2.78579	-1.14

## Sheet: Fig 3g
x	y	shift (Å)
39.43	39.9521	1.13959
36.0085	39.952	1.13956
32.5869	39.952	1.13948
29.1653	39.9521	1.13945
25.7437	39.952	1.13932
22.3221	39.952	1.13976
18.9004	39.952	1.13916
15.4789	39.952	1.13935
12.0573	39.9521	1.1398
8.63569	39.9522	1.13916
5.21404	39.9522	1.13944
40.5705	33.1427	-1.13955
37.149	33.1426	-1.1396
33.7274	33.1426	-1.13946
30.3058	33.1426	-1.13937
26.8843	33.1427	-1.13951
23.4626	33.1427	-1.13939
20.041	33.1425	-1.13957
16.6194	33.1427	-1.13935
13.1978	33.1427	-1.13955
9.77619	33.1426	-1.13956
6.35469	33.1427	-1.13942
39.43	26.3331	1.13953
36.0085	26.3331	1.13957
32.5869	26.3332	1.13947
29.1653	26.3331	1.13953
25.7437	26.3331	1.13951
22.3221	26.3332	1.13931
18.9006	26.3331	1.13982
15.4788	26.3331	1.1395
12.0573	26.3331	1.13938
8.63569	26.3331	1.13938
5.21404	26.3331	1.13942
40.5705	19.5237	-1.13936
37.149	19.5237	-1.13937
33.7274	19.5236	-1.13961
30.3058	19.5237	-1.13962
26.8843	19.5236	-1.13933
23.4626	19.5236	-1.13975
20.041	19.5237	-1.13922
16.6195	19.5236	-1.13953
13.1978	19.5235	-1.13964
9.77629	19.5236	-1.1393
6.35464	19.5236	-1.13945
39.4301	12.7142	1.1395
36.0085	12.7141	1.13948
32.5869	12.714	1.13962
29.1653	12.7141	1.13957
25.7436	12.7141	1.13948
22.3222	12.7141	1.13942
18.9005	12.7142	1.13969
15.4789	12.7141	1.13948
12.0574	12.7141	1.13935
8.63579	12.7141	1.1399
5.21404	12.714	1.1393
40.5705	5.90458	-1.14
37.149	5.90463	-1.14
33.7273	5.90463	-1.14
30.3058	5.90463	-1.14
26.8842	5.90458	-1.14
23.4626	5.90458	-1.14
20.0409	5.90468	-1.14
16.6194	5.90458	-1.14
13.1978	5.90458	-1.14
9.77619	5.90468	-1.14
6.35464	5.90458	-1.14

## Sheet: Fig 3h
Distance (Å)	∆E(meV/f.u.)
0	0
0.22	1.543
0.44	4.493
0.66	7.84
0.88	10.348
1.1	8.721
1.32	10.376
1.54	7.939
1.76	4.768
1.98	1.614
2.2	0.009

## Sheet: Fig 3i
	AB' stacking	AB' stacking with minor shifts
xxx	0.00338	45.1466
xyx	242.471	145.498
xyy	0.00096992	20.7467
yxx	242.586	259.061
yxy	0.00254	43.6616
yyy	244.353	334.151
xxx	0.00338	45.1466
xyx	242.471	145.498
xyy	0.00096992	20.7467
yxx	242.586	259.061
yxy	0.00254	43.6616
yyy	244.353	334.151

## Sheet: Fig 3j
Shift distance (Å)	Xxxx(2)(pm/V)
0.4	155.94
0.3	116.94
0.2	76.1574
0.1	36.9155
