# Supplementary material for: Atomically engineering interlayer symmetry operations of two-dimensional crystals
Source: Nat Commun. 2024 Dec 30;15:10835. doi: 10.1038/s41467-024-55130-z (PMC11686199; doi:10.1038/s41467-024-55130-z)
Supplement: Supplementary file 7 — Source data Fig. 5 [file 41467_2024_55130_MOESM7_ESM.xlsx]

## Sheet: Fig 4k
	Interlayer energy (eV)
without mica substrate	0
with mica substrate	0.601

## Sheet: Fig 4l
	xxx		xyx		xyy		yxx		yxy		yyy
0	0.00484	0	0.01432	0	0.00253	0	0.01067	0	0.00372	0	0.01798
0.02	0.00484	0.02	0.01433	0.02	0.00253	0.02	0.01067	0.02	0.00372	0.02	0.018
0.04	0.00485	0.04	0.01435	0.04	0.00253	0.04	0.01068	0.04	0.00373	0.04	0.01805
0.06	0.00487	0.06	0.0144	0.06	0.00253	0.06	0.01068	0.06	0.00374	0.06	0.01813
0.08	0.00491	0.08	0.01446	0.08	0.00253	0.08	0.01069	0.08	0.00375	0.08	0.01825
0.1	0.00494	0.1	0.01454	0.1	0.00253	0.1	0.0107	0.1	0.00377	0.1	0.0184
0.12	0.00499	0.12	0.01464	0.12	0.00253	0.12	0.01071	0.12	0.0038	0.12	0.01859
0.14	0.00505	0.14	0.01475	0.14	0.00253	0.14	0.01072	0.14	0.00383	0.14	0.01882
0.16	0.00512	0.16	0.01489	0.16	0.00253	0.16	0.01074	0.16	0.00386	0.16	0.01908
0.18	0.0052	0.18	0.01505	0.18	0.00254	0.18	0.01075	0.18	0.0039	0.18	0.01938
0.2	0.00529	0.2	0.01522	0.2	0.00254	0.2	0.01077	0.2	0.00395	0.2	0.01973
0.22	0.00539	0.22	0.01543	0.22	0.00254	0.22	0.0108	0.22	0.004	0.22	0.02012
0.24	0.0055	0.24	0.01565	0.24	0.00255	0.24	0.01082	0.24	0.00406	0.24	0.02055
0.26	0.00563	0.26	0.0159	0.26	0.00255	0.26	0.01085	0.26	0.00412	0.26	0.02104
0.28	0.00577	0.28	0.01618	0.28	0.00255	0.28	0.01088	0.28	0.00419	0.28	0.02158
0.3	0.00592	0.3	0.01649	0.3	0.00256	0.3	0.01091	0.3	0.00427	0.3	0.02218
0.32	0.00609	0.32	0.01683	0.32	0.00256	0.32	0.01095	0.32	0.00436	0.32	0.02283
0.34	0.00628	0.34	0.01721	0.34	0.00257	0.34	0.01099	0.34	0.00446	0.34	0.02356
0.36	0.00649	0.36	0.01762	0.36	0.00258	0.36	0.01103	0.36	0.00456	0.36	0.02436
0.38	0.00671	0.38	0.01807	0.38	0.00258	0.38	0.01108	0.38	0.00468	0.38	0.02523
0.4	0.00696	0.4	0.01857	0.4	0.00259	0.4	0.01114	0.4	0.0048	0.4	0.02619
0.42	0.00723	0.42	0.01912	0.42	0.0026	0.42	0.0112	0.42	0.00494	0.42	0.02725
0.44	0.00753	0.44	0.01972	0.44	0.00261	0.44	0.01126	0.44	0.00509	0.44	0.02841
0.46	0.00786	0.46	0.02038	0.46	0.00262	0.46	0.01133	0.46	0.00526	0.46	0.0297
0.48	0.00822	0.48	0.02111	0.48	0.00263	0.48	0.01141	0.48	0.00545	0.48	0.03111
0.5	0.00862	0.5	0.02192	0.5	0.00265	0.5	0.0115	0.5	0.00565	0.5	0.03266
0.52	0.00906	0.52	0.02282	0.52	0.00266	0.52	0.0116	0.52	0.00588	0.52	0.03439
0.54	0.00955	0.54	0.02381	0.54	0.00268	0.54	0.01171	0.54	0.00613	0.54	0.0363
0.56	0.01009	0.56	0.02491	0.56	0.0027	0.56	0.01184	0.56	0.00641	0.56	0.03842
0.58	0.01069	0.58	0.02615	0.58	0.00272	0.58	0.01198	0.58	0.00672	0.58	0.04078
0.6	0.01137	0.6	0.02753	0.6	0.00275	0.6	0.01214	0.6	0.00707	0.6	0.04342
0.62	0.01212	0.62	0.02908	0.62	0.00278	0.62	0.01232	0.62	0.00746	0.62	0.04638
0.64	0.01296	0.64	0.03083	0.64	0.00282	0.64	0.01253	0.64	0.0079	0.64	0.04972
0.66	0.01392	0.66	0.03281	0.66	0.00286	0.66	0.01277	0.66	0.0084	0.66	0.05349
0.68	0.015	0.68	0.03507	0.68	0.00291	0.68	0.01305	0.68	0.00896	0.68	0.05776
0.7	0.01622	0.7	0.03765	0.7	0.00297	0.7	0.01337	0.7	0.00961	0.7	0.06264
0.72	0.01763	0.72	0.04061	0.72	0.00304	0.72	0.01375	0.72	0.01035	0.72	0.06821
0.74	0.01923	0.74	0.04402	0.74	0.00313	0.74	0.01419	0.74	0.0112	0.74	0.07461
0.76	0.02107	0.76	0.04794	0.76	0.00323	0.76	0.0147	0.76	0.01218	0.76	0.08196
0.78	0.02318	0.78	0.05245	0.78	0.00335	0.78	0.01529	0.78	0.0133	0.78	0.0904
0.8	0.02557	0.8	0.05759	0.8	0.00349	0.8	0.01597	0.8	0.01458	0.8	0.1
0.82	0.02825	0.82	0.06333	0.82	0.00367	0.82	0.01673	0.82	0.01601	0.82	0.11076
0.84	0.03116	0.84	0.06954	0.84	0.00387	0.84	0.01754	0.84	0.01754	0.84	0.12249
0.86	0.03421	0.86	0.07591	0.86	0.00412	0.86	0.01838	0.86	0.01912	0.86	0.13477
0.88	0.03725	0.88	0.08203	0.88	0.00442	0.88	0.0192	0.88	0.02064	0.88	0.14699
0.9	0.04012	0.9	0.08748	0.9	0.00477	0.9	0.01999	0.9	0.02198	0.9	0.15857
0.92	0.04271	0.92	0.09194	0.92	0.00519	0.92	0.02082	0.92	0.02307	0.92	0.16903
0.94	0.04492	0.94	0.0953	0.94	0.00569	0.94	0.0218	0.94	0.02388	0.94	0.17795
0.96	0.04667	0.96	0.09753	0.96	0.00624	0.96	0.02302	0.96	0.02441	0.96	0.185
0.98	0.0479	0.98	0.0987	0.98	0.00683	0.98	0.02452	0.98	0.02468	0.98	0.18989
1	0.04855	1	0.09887	1	0.00744	1	0.02629	1	0.02472	1	0.19236
1.02	0.04852	1.02	0.09811	1.02	0.00811	1.02	0.02846	1.02	0.02454	1.02	0.19214
1.04	0.0478	1.04	0.09651	1.04	0.00897	1.04	0.03146	1.04	0.02414	1.04	0.18924
1.06	0.04661	1.06	0.09423	1.06	0.01018	1.06	0.03584	1.06	0.02356	1.06	0.18442
1.08	0.04531	1.08	0.09147	1.08	0.01179	1.08	0.04177	1.08	0.02285	1.08	0.17899
1.1	0.0442	1.1	0.0884	1.1	0.01374	1.1	0.04896	1.1	0.02206	1.1	0.17415
1.12	0.04338	1.12	0.08491	1.12	0.01588	1.12	0.0569	1.12	0.02116	1.12	0.17026
1.14	0.04276	1.14	0.08077	1.14	0.01807	1.14	0.06496	1.14	0.0201	1.14	0.16706
1.16	0.04224	1.16	0.07578	1.16	0.02012	1.16	0.07245	1.16	0.01883	1.16	0.16415
1.18	0.04173	1.18	0.07	1.18	0.02187	1.18	0.0787	1.18	0.01735	1.18	0.1612
1.2	0.04111	1.2	0.06359	1.2	0.02313	1.2	0.08308	1.2	0.01571	1.2	0.15771
1.22	0.04018	1.22	0.05678	1.22	0.02376	1.22	0.08518	1.22	0.01397	1.22	0.15305
1.24	0.03892	1.24	0.04991	1.24	0.02375	1.24	0.08504	1.24	0.01223	1.24	0.14712
1.26	0.03764	1.26	0.04364	1.26	0.02326	1.26	0.0833	1.26	0.01069	1.26	0.14115
1.28	0.037	1.28	0.03909	1.28	0.02258	1.28	0.08103	1.28	0.00966	1.28	0.13758
1.3	0.0375	1.3	0.03748	1.3	0.02202	1.3	0.07939	1.3	0.00947	1.3	0.13853
1.32	0.03897	1.32	0.03879	1.32	0.02178	1.32	0.07915	1.32	0.01003	1.32	0.14351
1.34	0.04062	1.34	0.04142	1.34	0.02192	1.34	0.08042	1.34	0.01086	1.34	0.14952
1.36	0.04168	1.36	0.04372	1.36	0.02239	1.36	0.08301	1.36	0.01152	1.36	0.1537
1.38	0.04191	1.38	0.04485	1.38	0.02329	1.38	0.08735	1.38	0.01179	1.38	0.15501
1.4	0.04157	1.4	0.04452	1.4	0.02486	1.4	0.09465	1.4	0.01163	1.4	0.1545
1.42	0.04131	1.42	0.04276	1.42	0.02735	1.42	0.10599	1.42	0.01108	1.42	0.15467
1.44	0.0418	1.44	0.0397	1.44	0.03081	1.44	0.12134	1.44	0.01022	1.44	0.15803
1.46	0.04338	1.46	0.03536	1.46	0.03503	1.46	0.13951	1.46	0.00907	1.46	0.16568
1.48	0.04593	1.48	0.02965	1.48	0.03955	1.48	0.1585	1.48	0.00764	1.48	0.17697
1.5	0.04907	1.5	0.02266	1.5	0.0438	1.5	0.1761	1.5	0.00596	1.5	0.19036
1.52	0.05236	1.52	0.01501	1.52	0.04729	1.52	0.19044	1.52	0.00428	1.52	0.20415
1.54	0.05537	1.54	0.00853	1.54	0.0497	1.54	0.20042	1.54	0.00316	1.54	0.21673
1.56	0.05788	1.56	0.00882	1.56	0.05097	1.56	0.20587	1.56	0.00343	1.56	0.22728
1.58	0.05994	1.58	0.01511	1.58	0.05131	1.58	0.20753	1.58	0.00474	1.58	0.236
1.6	0.06166	1.6	0.02191	1.6	0.05104	1.6	0.20662	1.6	0.00622	1.6	0.24333
1.62	0.06296	1.62	0.02763	1.62	0.05051	1.62	0.20432	1.62	0.00744	1.62	0.24904
1.64	0.06372	1.64	0.03187	1.64	0.04999	1.64	0.20158	1.64	0.00826	1.64	0.25264
1.66	0.06394	1.66	0.03483	1.66	0.04965	1.66	0.19911	1.66	0.00872	1.66	0.25403
1.68	0.06382	1.68	0.03724	1.68	0.04959	1.68	0.19748	1.68	0.00902	1.68	0.25402
1.7	0.06375	1.7	0.04021	1.7	0.04979	1.7	0.19704	1.7	0.00949	1.7	0.25421
1.72	0.06409	1.72	0.04484	1.72	0.05007	1.72	0.19738	1.72	0.01044	1.72	0.25612
1.74	0.06496	1.74	0.05138	1.74	0.05007	1.74	0.19709	1.74	0.01196	1.74	0.26031
1.76	0.06616	1.76	0.05897	1.76	0.04947	1.76	0.19473	1.76	0.01379	1.76	0.26607
1.78	0.06733	1.78	0.06621	1.78	0.0482	1.78	0.18991	1.78	0.01558	1.78	0.27193
1.8	0.06813	1.8	0.0722	1.8	0.04643	1.8	0.18333	1.8	0.01708	1.8	0.27654
1.82	0.0685	1.82	0.0769	1.82	0.04442	1.82	0.17597	1.82	0.01829	1.82	0.27947
1.84	0.06864	1.84	0.08078	1.84	0.04235	1.84	0.16861	1.84	0.0193	1.84	0.28151
1.86	0.06883	1.86	0.08416	1.86	0.04043	1.86	0.16192	1.86	0.02018	1.86	0.28373
1.88	0.06912	1.88	0.08706	1.88	0.03884	1.88	0.15657	1.88	0.02092	1.88	0.28631
1.9	0.06932	1.9	0.08953	1.9	0.03761	1.9	0.15275	1.9	0.02153	1.9	0.28845
1.92	0.06917	1.92	0.09202	1.92	0.03652	1.92	0.1495	1.92	0.02211	1.92	0.28911
1.94	0.06861	1.94	0.09521	1.94	0.03517	1.94	0.14511	1.94	0.02283	1.94	0.28792
1.96	0.06779	1.96	0.09954	1.96	0.03323	1.96	0.13812	1.96	0.02378	1.96	0.28561
1.98	0.06703	1.98	0.10483	1.98	0.0306	1.98	0.12808	1.98	0.02493	1.98	0.28341
2	0.06651	2	0.11041	2	0.02739	2	0.11539	2	0.02614	2	0.28207
2.02	0.06626	2.02	0.11555	2.02	0.0238	2.02	0.10102	2.02	0.02726	2.02	0.28169
2.04	0.06624	2.04	0.1198	2.04	0.0201	2.04	0.08614	2.04	0.02819	2.04	0.28192
2.06	0.06634	2.06	0.1231	2.06	0.01651	2.06	0.07155	2.06	0.02891	2.06	0.2822
2.08	0.06644	2.08	0.12567	2.08	0.0131	2.08	0.05728	2.08	0.02947	2.08	0.28217
2.1	0.06659	2.1	0.12773	2.1	0.0099	2.1	0.0432	2.1	0.0299	2.1	0.28216
2.12	0.0669	2.12	0.12941	2.12	0.00724	2.12	0.03014	2.12	0.03025	2.12	0.2829
2.14	0.06739	2.14	0.13072	2.14	0.0059	2.14	0.02091	2.14	0.03052	2.14	0.28472
2.16	0.06795	2.16	0.13156	2.16	0.00647	2.16	0.02059	2.16	0.03068	2.16	0.28726
2.18	0.06837	2.18	0.13164	2.18	0.00829	2.18	0.02805	2.18	0.03064	2.18	0.28955
2.2	0.06835	2.2	0.13061	2.2	0.01034	2.2	0.0372	2.2	0.03034	2.2	0.29027
2.22	0.06765	2.22	0.12842	2.22	0.01205	2.22	0.04487	2.22	0.02975	2.22	0.28832
2.24	0.06623	2.24	0.12545	2.24	0.01319	2.24	0.04997	2.24	0.02898	2.24	0.28331
2.26	0.06422	2.26	0.12228	2.26	0.01389	2.26	0.05302	2.26	0.02816	2.26	0.27568
2.28	0.06187	2.28	0.11918	2.28	0.01455	2.28	0.05576	2.28	0.02735	2.28	0.26641
2.3	0.05943	2.3	0.11606	2.3	0.01547	2.3	0.05969	2.3	0.02653	2.3	0.25656
2.32	0.05705	2.32	0.11285	2.32	0.01663	2.32	0.06495	2.32	0.0257	2.32	0.24684
2.34	0.05479	2.34	0.10959	2.34	0.01795	2.34	0.07113	2.34	0.02486	2.34	0.23755
2.36	0.05264	2.36	0.10625	2.36	0.0194	2.36	0.07813	2.36	0.02401	2.36	0.22873
2.38	0.05061	2.38	0.10258	2.38	0.02095	2.38	0.08573	2.38	0.02311	2.38	0.22038
2.4	0.04869	2.4	0.09829	2.4	0.02238	2.4	0.09292	2.4	0.02209	2.4	0.21252
2.42	0.04677	2.42	0.09345	2.42	0.02337	2.42	0.09819	2.42	0.02096	2.42	0.20486
2.44	0.04462	2.44	0.08841	2.44	0.02369	2.44	0.10061	2.44	0.01979	2.44	0.19648
2.46	0.04198	2.46	0.08348	2.46	0.02343	2.46	0.10048	2.46	0.01864	2.46	0.18635
2.48	0.03875	2.48	0.07875	2.48	0.02287	2.48	0.09896	2.48	0.01752	2.48	0.17407
2.5	0.03505	2.5	0.07425	2.5	0.02237	2.5	0.09737	2.5	0.01642	2.5	0.15997
2.52	0.03104	2.52	0.06998	2.52	0.02223	2.52	0.09692	2.52	0.01535	2.52	0.14457
2.54	0.02691	2.54	0.06585	2.54	0.02265	2.54	0.0986	2.54	0.01429	2.54	0.12841
2.56	0.02297	2.56	0.06177	2.56	0.02376	2.56	0.10312	2.56	0.01324	2.56	0.11257
2.58	0.01977	2.58	0.05784	2.58	0.02557	2.58	0.1107	2.58	0.01224	2.58	0.09919
2.6	0.01788	2.6	0.05447	2.6	0.0279	2.6	0.12081	2.6	0.01138	2.6	0.09042
2.62	0.01718	2.62	0.05205	2.62	0.03048	2.62	0.1323	2.62	0.01076	2.62	0.08601
2.64	0.01692	2.64	0.05061	2.64	0.03303	2.64	0.14394	2.64	0.01043	2.64	0.08326
2.66	0.01663	2.66	0.04999	2.66	0.03537	2.66	0.15485	2.66	0.01038	2.66	0.0801
2.68	0.01646	2.68	0.05014	2.68	0.0374	2.68	0.16444	2.68	0.01062	2.68	0.07696
2.7	0.01676	2.7	0.05134	2.7	0.03902	2.7	0.17232	2.7	0.01122	2.7	0.07545
2.72	0.01742	2.72	0.05404	2.72	0.04011	2.72	0.178	2.72	0.01225	2.72	0.07573
2.74	0.01794	2.74	0.05855	2.74	0.04043	2.74	0.18054	2.74	0.01373	2.74	0.07588
2.76	0.01815	2.76	0.06474	2.76	0.03968	2.76	0.17865	2.76	0.01559	2.76	0.07442
2.78	0.01858	2.78	0.07199	2.78	0.03763	2.78	0.17118	2.78	0.01766	2.78	0.07272
2.8	0.02011	2.8	0.0795	2.8	0.0343	2.8	0.15798	2.8	0.01974	2.8	0.07487
2.82	0.02328	2.82	0.08664	2.82	0.02985	2.82	0.13964	2.82	0.02166	2.82	0.08481
2.84	0.02815	2.84	0.09296	2.84	0.02452	2.84	0.11708	2.84	0.0233	2.84	0.10403
2.86	0.03403	2.86	0.09775	2.86	0.01883	2.86	0.09251	2.86	0.0245	2.86	0.12965
2.88	0.03928	2.88	0.10001	2.88	0.0137	2.88	0.07018	2.88	0.02503	2.88	0.15406
2.9	0.04222	2.9	0.09909	2.9	0.00996	2.9	0.05399	2.9	0.02472	2.9	0.16945
2.92	0.04243	2.92	0.09534	2.92	0.00757	2.92	0.04388	2.92	0.02368	2.92	0.1733
2.94	0.04092	2.94	0.09027	2.94	0.00592	2.94	0.037	2.94	0.02232	2.94	0.16922
2.96	0.03914	2.96	0.08597	2.96	0.00477	2.96	0.03221	2.96	0.02115	2.96	0.16298
2.98	0.03798	2.98	0.08429	2.98	0.00427	2.98	0.02973	2.98	0.02066	2.98	0.15835
3	0.03776	3	0.08596	3	0.00444	3	0.02864	3	0.021	3	0.15698
3.02	0.03876	3.02	0.09018	3.02	0.00521	3.02	0.02772	3.02	0.02198	3.02	0.16054
3.04	0.04118	3.04	0.0955	3.04	0.00641	3.04	0.02696	3.04	0.02322	3.04	0.17046
3.06	0.04477	3.06	0.10114	3.06	0.00753	3.06	0.02651	3.06	0.02451	3.06	0.18614
3.08	0.04863	3.08	0.10715	3.08	0.00809	3.08	0.02569	3.08	0.02585	3.08	0.20383
3.1	0.05137	3.1	0.11341	3.1	0.00822	3.1	0.02519	3.1	0.02725	3.1	0.21731
3.12	0.0519	3.12	0.11909	3.12	0.0093	3.12	0.03018	3.12	0.02852	3.12	0.22149
3.14	0.05004	3.14	0.12273	3.14	0.01273	3.14	0.04471	3.14	0.02933	3.14	0.21503
3.16	0.04664	3.16	0.12283	3.16	0.01801	3.16	0.06577	3.16	0.02931	3.16	0.2011
3.18	0.04351	3.18	0.11876	3.18	0.02375	3.18	0.08843	3.18	0.02833	3.18	0.18714
3.2	0.0424	3.2	0.11104	3.2	0.02873	3.2	0.10841	3.2	0.02649	3.2	0.18095
3.22	0.04331	3.22	0.10055	3.22	0.0321	3.22	0.12247	3.22	0.02402	3.22	0.18364
3.24	0.04476	3.24	0.0882	3.24	0.03348	3.24	0.12884	3.24	0.02113	3.24	0.18937
3.26	0.0456	3.26	0.07559	3.26	0.03301	3.26	0.12787	3.26	0.01819	3.26	0.19312
3.28	0.04581	3.28	0.06503	3.28	0.03136	3.28	0.12197	3.28	0.01573	3.28	0.19444
3.3	0.04595	3.3	0.05839	3.3	0.02937	3.3	0.1145	3.3	0.01417	3.3	0.19558
3.32	0.04644	3.32	0.05573	3.32	0.02766	3.32	0.10801	3.32	0.01351	3.32	0.19817
3.34	0.04722	3.34	0.05541	3.34	0.02643	3.34	0.10335	3.34	0.01341	3.34	0.2018
3.36	0.04807	3.36	0.0558	3.36	0.02558	3.36	0.10021	3.36	0.01348	3.36	0.20558
3.38	0.049	3.38	0.05659	3.38	0.02487	3.38	0.09777	3.38	0.01364	3.38	0.20976
3.4	0.05021	3.4	0.0588	3.4	0.02396	3.4	0.09475	3.4	0.01411	3.4	0.21529
3.42	0.05171	3.42	0.06374	3.42	0.02244	3.42	0.08946	3.42	0.01521	3.42	0.22226
3.44	0.05318	3.44	0.07122	3.44	0.02017	3.44	0.0809	3.44	0.01691	3.44	0.22927
3.46	0.05408	3.46	0.07876	3.46	0.01773	3.46	0.07077	3.46	0.01862	3.46	0.23377
3.48	0.05392	3.48	0.0829	3.48	0.01639	3.48	0.06407	3.48	0.01953	3.48	0.23359
3.5	0.05271	3.5	0.08184	3.5	0.01691	3.5	0.06487	3.5	0.01923	3.5	0.22861
3.52	0.05113	3.52	0.07643	3.52	0.01865	3.52	0.0716	3.52	0.0179	3.52	0.22157
3.54	0.05014	3.54	0.06914	3.54	0.02074	3.54	0.08071	3.54	0.01616	3.54	0.21663
3.56	0.05009	3.56	0.06233	3.56	0.02262	3.56	0.08981	3.56	0.01453	3.56	0.21566
3.58	0.05	3.58	0.0569	3.58	0.02382	3.58	0.09672	3.58	0.01323	3.58	0.21504
3.6	0.04829	3.6	0.05233	3.6	0.02392	3.6	0.09964	3.6	0.01217	3.6	0.2081
3.62	0.04416	3.62	0.04849	3.62	0.02292	3.62	0.09824	3.62	0.01136	3.62	0.19109
3.64	0.03842	3.64	0.04824	3.64	0.02116	3.64	0.0936	3.64	0.01149	3.64	0.16695
3.66	0.03336	3.66	0.05555	3.66	0.01907	3.66	0.08722	3.66	0.01341	3.66	0.14502
3.68	0.03137	3.68	0.06903	3.68	0.01694	3.68	0.07991	3.68	0.01669	3.68	0.13532
3.7	0.03276	3.7	0.08352	3.7	0.01484	3.7	0.07171	3.7	0.02011	3.7	0.1399
3.72	0.03601	3.72	0.09509	3.72	0.01275	3.72	0.06246	3.72	0.02279	3.72	0.15294
3.74	0.03955	3.74	0.10229	3.74	0.01067	3.74	0.05269	3.74	0.02443	3.74	0.16787
3.76	0.04234	3.76	0.10558	3.76	0.00894	3.76	0.04462	3.76	0.02517	3.76	0.18011
3.78	0.04362	3.78	0.10666	3.78	0.00876	3.78	0.04343	3.78	0.02543	3.78	0.18632
3.8	0.04292	3.8	0.10754	3.8	0.01127	3.8	0.05295	3.8	0.0257	3.8	0.18428
3.82	0.04018	3.82	0.10924	3.82	0.01553	3.82	0.06922	3.82	0.02621	3.82	0.17361
3.84	0.03597	3.84	0.11101	3.84	0.01997	3.84	0.08601	3.84	0.02674	3.84	0.15629
3.86	0.0314	3.86	0.11159	3.86	0.02356	3.86	0.09921	3.86	0.02696	3.86	0.13672
3.88	0.028	3.88	0.11088	3.88	0.02579	3.88	0.1071	3.88	0.02686	3.88	0.1213
3.9	0.02687	3.9	0.11033	3.9	0.02684	3.9	0.11064	3.9	0.02676	3.9	0.11513
3.92	0.02753	3.92	0.11172	3.92	0.02748	3.92	0.11308	3.92	0.02708	3.92	0.11712
3.94	0.0286	3.94	0.11549	3.94	0.02864	3.94	0.11805	3.94	0.02794	3.94	0.12165
3.96	0.02911	3.96	0.12081	3.96	0.03087	3.96	0.12741	3.96	0.02917	3.96	0.12443
3.98	0.0289	3.98	0.12674	3.98	0.03419	3.98	0.14093	3.98	0.03054	3.98	0.12444
4	0.0282	4	0.13257	4	0.03828	4	0.15736	4	0.03188	4	0.12239
4.02	0.02729	4.02	0.13772	4.02	0.04275	4.02	0.17517	4.02	0.03306	4.02	0.11927
4.04	0.02648	4.04	0.1419	4.04	0.04736	4.04	0.19356	4.04	0.03402	4.04	0.11612
4.06	0.02613	4.06	0.14528	4.06	0.05213	4.06	0.21263	4.06	0.03481	4.06	0.11439
4.08	0.02674	4.08	0.14807	4.08	0.05701	4.08	0.23228	4.08	0.03548	4.08	0.11637
4.1	0.02867	4.1	0.15021	4.1	0.06176	4.1	0.25128	4.1	0.036	4.1	0.12389
4.12	0.03172	4.12	0.15152	4.12	0.06597	4.12	0.268	4.12	0.03632	4.12	0.13638
4.14	0.03537	4.14	0.152	4.14	0.06944	4.14	0.28163	4.14	0.03641	4.14	0.15153
4.16	0.0391	4.16	0.15179	4.16	0.07218	4.16	0.29237	4.16	0.03631	4.16	0.16717
4.18	0.04269	4.18	0.15105	4.18	0.0743	4.18	0.30074	4.18	0.03606	4.18	0.18222
4.2	0.04605	4.2	0.14999	4.2	0.0759	4.2	0.30703	4.2	0.03571	4.2	0.19627
4.22	0.04899	4.22	0.14875	4.22	0.07693	4.22	0.3111	4.22	0.03529	4.22	0.20845
4.24	0.05116	4.24	0.1471	4.24	0.07737	4.24	0.31285	4.24	0.03478	4.24	0.21725
4.26	0.05243	4.26	0.14465	4.26	0.07737	4.26	0.31296	4.26	0.03408	4.26	0.22204
4.28	0.05313	4.28	0.14132	4.28	0.07732	4.28	0.31305	4.28	0.0332	4.28	0.22421
4.3	0.05381	4.3	0.13736	4.3	0.07759	4.3	0.31467	4.3	0.03221	4.3	0.22627
4.32	0.05497	4.32	0.13284	4.32	0.07837	4.32	0.31846	4.32	0.03111	4.32	0.23045
4.34	0.05705	4.34	0.12747	4.34	0.07951	4.34	0.32373	4.34	0.02983	4.34	0.23863
4.36	0.06031	4.36	0.12131	4.36	0.0805	4.36	0.3284	4.36	0.02839	4.36	0.25193
4.38	0.06445	4.38	0.11528	4.38	0.08076	4.38	0.32998	4.38	0.02702	4.38	0.26911
4.4	0.06875	4.4	0.11078	4.4	0.07997	4.4	0.3271	4.4	0.02607	4.4	0.28711
4.42	0.07256	4.42	0.109	4.42	0.07821	4.42	0.32	4.42	0.02582	4.42	0.30333
4.44	0.07556	4.44	0.11063	4.44	0.07583	4.44	0.30996	4.44	0.02641	4.44	0.31637
4.46	0.07751	4.46	0.11563	4.46	0.07327	4.46	0.29871	4.46	0.02778	4.46	0.32528
4.48	0.07816	4.48	0.123	4.48	0.07097	4.48	0.28798	4.48	0.02963	4.48	0.3289
4.5	0.0773	4.5	0.13121	4.5	0.06935	4.5	0.27958	4.5	0.03158	4.5	0.32623
4.52	0.07504	4.52	0.13884	4.52	0.06896	4.52	0.27607	4.52	0.03331	4.52	0.31743
4.54	0.07205	4.54	0.14488	4.54	0.07042	4.54	0.28041	4.54	0.03459	4.54	0.3049
4.56	0.06958	4.56	0.14882	4.56	0.0739	4.56	0.29385	4.56	0.03534	4.56	0.29369
4.58	0.06916	4.58	0.15126	4.58	0.07899	4.58	0.31506	4.58	0.03572	4.58	0.2903
4.6	0.07141	4.6	0.15342	4.6	0.08477	4.6	0.34017	4.6	0.03604	4.6	0.29813
4.62	0.07517	4.62	0.15579	4.62	0.08989	4.62	0.36326	4.62	0.03643	4.62	0.3131
4.64	0.07846	4.64	0.15782	4.64	0.09323	4.64	0.37927	4.64	0.03675	4.64	0.32698
4.66	0.07992	4.66	0.15864	4.66	0.0945	4.66	0.38675	4.66	0.03678	4.66	0.33374
4.68	0.07921	4.68	0.15725	4.68	0.09393	4.68	0.38667	4.68	0.03628	4.68	0.33162
4.7	0.07666	4.7	0.15285	4.7	0.09168	4.7	0.37976	4.7	0.03507	4.7	0.32175
4.72	0.07286	4.72	0.14567	4.72	0.08783	4.72	0.36642	4.72	0.0332	4.72	0.3066
4.74	0.06844	4.74	0.13727	4.74	0.0828	4.74	0.34824	4.74	0.03109	4.74	0.28873
4.76	0.06389	4.76	0.12987	4.76	0.0776	4.76	0.32896	4.76	0.0293	4.76	0.27016
4.78	0.0596	4.78	0.12523	4.78	0.07357	4.78	0.31392	4.78	0.02826	4.78	0.25261
4.8	0.05583	4.8	0.12378	4.8	0.07174	4.8	0.30746	4.8	0.02803	4.8	0.2374
4.82	0.05253	4.82	0.12446	4.82	0.07224	4.82	0.31039	4.82	0.02826	4.82	0.22453
4.84	0.04965	4.84	0.12542	4.84	0.07442	4.84	0.32049	4.84	0.02848	4.84	0.21361
4.86	0.04749	4.86	0.12523	4.86	0.0775	4.86	0.33471	4.86	0.02836	4.86	0.20558
4.88	0.04639	4.88	0.12334	4.88	0.08077	4.88	0.35008	4.88	0.02781	4.88	0.20175
4.9	0.04619	4.9	0.11937	4.9	0.08344	4.9	0.36328	4.9	0.02677	4.9	0.20152
4.92	0.04622	4.92	0.11227	4.92	0.08435	4.92	0.36922	4.92	0.02503	4.92	0.20222
4.94	0.04569	4.94	0.10114	4.94	0.08227	4.94	0.36252	4.94	0.02241	4.94	0.2006
4.96	0.04433	4.96	0.08696	4.96	0.07726	4.96	0.34317	4.96	0.01912	4.96	0.19555
4.98	0.04263	4.98	0.07207	4.98	0.0708	4.98	0.31748	4.98	0.0157	4.98	0.18915
5	0.04119	5	0.05819	5	0.06438	5	0.29159	5	0.01253	5	0.18386
5.02	0.04007	5.02	0.04565	5.02	0.05839	5.02	0.26711	5.02	0.00969	5.02	0.17984
5.04	0.03886	5.04	0.03431	5.04	0.05254	5.04	0.2426	5.04	0.00716	5.04	0.17524
5.06	0.03696	5.06	0.02421	5.06	0.04641	5.06	0.21639	5.06	0.00492	5.06	0.16766
5.08	0.03413	5.08	0.01534	5.08	0.03981	5.08	0.18795	5.08	0.00297	5.08	0.156
5.1	0.03068	5.1	0.00754	5.1	0.03291	5.1	0.1581	5.1	0.00119	5.1	0.14148
5.12	0.02714	5.12	0.0035	5.12	0.02615	5.12	0.12867	5.12	0.000508589	5.12	0.12638
5.14	0.02377	5.14	0.00834	5.14	0.02018	5.14	0.10201	5.14	0.00189	5.14	0.11173
5.16	0.02042	5.16	0.01277	5.16	0.01575	5.16	0.08073	5.16	0.00283	5.16	0.09697
5.18	0.01717	5.18	0.01465	5.18	0.01329	5.18	0.06662	5.18	0.00314	5.18	0.08212
5.2	0.01457	5.2	0.01403	5.2	0.01231	5.2	0.05894	5.2	0.00289	5.2	0.06926
5.22	0.01308	5.22	0.01204	5.22	0.01169	5.22	0.0543	5.22	0.00235	5.22	0.0607
5.24	0.01241	5.24	0.01037	5.24	0.01066	5.24	0.04939	5.24	0.00198	5.24	0.05604
5.26	0.01181	5.26	0.01028	5.26	0.00914	5.26	0.043	5.26	0.0021	5.26	0.05271
5.28	0.01089	5.28	0.01148	5.28	0.00751	5.28	0.03595	5.28	0.0025	5.28	0.04888
5.3	0.00956	5.3	0.01277	5.3	0.00633	5.3	0.02993	5.3	0.00284	5.3	0.04391
5.32	0.00791	5.32	0.01318	5.32	0.00595	5.32	0.0264	5.32	0.00291	5.32	0.03768
5.34	0.00631	5.34	0.01217	5.34	0.00619	5.34	0.02562	5.34	0.00264	5.34	0.03096
5.36	0.0054	5.36	0.00969	5.36	0.00647	5.36	0.02602	5.36	0.00203	5.36	0.02586
5.38	0.00556	5.38	0.0064	5.38	0.00631	5.38	0.02549	5.38	0.00122	5.38	0.02461
5.4	0.0063	5.4	0.00474	5.4	0.00556	5.4	0.02293	5.4	0.000752956	5.4	0.02688
5.42	0.00696	5.42	0.00763	5.42	0.00422	5.42	0.01814	5.42	0.00146	5.42	0.03012
5.44	0.00722	5.44	0.01226	5.44	0.00251	5.44	0.01139	5.44	0.0025	5.44	0.03236
5.46	0.00707	5.46	0.01697	5.46	0.0016	5.46	0.00416	5.46	0.0035	5.46	0.03303
5.48	0.00666	5.48	0.02116	5.48	0.00308	5.48	0.00701	5.48	0.00438	5.48	0.0325
5.5	0.00611	5.5	0.02456	5.5	0.00497	5.5	0.01454	5.5	0.00507	5.5	0.0313
5.52	0.00549	5.52	0.02725	5.52	0.00664	5.52	0.02137	5.52	0.00561	5.52	0.0298
5.54	0.00485	5.54	0.02939	5.54	0.00805	5.54	0.02725	5.54	0.00602	5.54	0.02827
5.56	0.00423	5.56	0.03098	5.56	0.00916	5.56	0.03193	5.56	0.00631	5.56	0.02693
5.58	0.00366	5.58	0.03188	5.58	0.00986	5.58	0.03498	5.58	0.00646	5.58	0.02589
5.6	0.00312	5.6	0.03201	5.6	0.01016	5.6	0.03646	5.6	0.00645	5.6	0.02495
5.62	0.00259	5.62	0.03163	5.62	0.01026	5.62	0.03719	5.62	0.00634	5.62	0.02377
5.64	0.0022	5.64	0.03121	5.64	0.01038	5.64	0.03804	5.64	0.00626	5.64	0.02243
5.66	0.00212	5.66	0.03111	5.66	0.01048	5.66	0.03888	5.66	0.00627	5.66	0.0217
5.68	0.00253	5.68	0.03138	5.68	0.01036	5.68	0.03881	5.68	0.0064	5.68	0.0227
5.7	0.00344	5.7	0.03189	5.7	0.00986	5.7	0.03723	5.7	0.00659	5.7	0.02592
5.72	0.00467	5.72	0.03242	5.72	0.00898	5.72	0.0341	5.72	0.00679	5.72	0.03075
5.74	0.00604	5.74	0.03264	5.74	0.00778	5.74	0.0297	5.74	0.00691	5.74	0.03606
5.76	0.00739	5.76	0.03232	5.76	0.00638	5.76	0.02449	5.76	0.0069	5.76	0.04095
5.78	0.00861	5.78	0.03149	5.78	0.0049	5.78	0.01891	5.78	0.00679	5.78	0.04508
5.8	0.00968	5.8	0.03024	5.8	0.00344	5.8	0.01331	5.8	0.00659	5.8	0.04837
5.82	0.01054	5.82	0.02858	5.82	0.00204	5.82	0.00798	5.82	0.00631	5.82	0.0506
5.84	0.01106	5.84	0.02639	5.84	0.000739591	5.84	0.00349	5.84	0.00592	5.84	0.05136
5.86	0.01114	5.86	0.02356	5.86	0.000463616	5.86	0.00354	5.86	0.00538	5.86	0.05036
5.88	0.01087	5.88	0.02028	5.88	0.00161	5.88	0.00749	5.88	0.00473	5.88	0.04814
5.9	0.01055	5.9	0.017	5.9	0.00277	5.9	0.01193	5.9	0.00405	5.9	0.04607
5.92	0.01052	5.92	0.01427	5.92	0.00394	5.92	0.0164	5.92	0.00346	5.92	0.04545
5.94	0.01092	5.94	0.01258	5.94	0.00502	5.94	0.02041	5.94	0.00307	5.94	0.0466
5.96	0.01167	5.96	0.0121	5.96	0.00589	5.96	0.02355	5.96	0.00294	5.96	0.04901
5.98	0.01255	5.98	0.01233	5.98	0.00656	5.98	0.02581	5.98	0.00302	5.98	0.05178
6	0.01337	6	0.01245	6	0.00713	6	0.02778	6	0.00314	6	0.05412
6.02	0.01397	6.02	0.01195	6.02	0.00777	6.02	0.03017	6.02	0.00314	6.02	0.05564
6.04	0.01433	6.04	0.01086	6.04	0.00851	6.04	0.03316	6.04	0.00298	6.04	0.05647
6.06	0.01453	6.06	0.00974	6.06	0.00922	6.06	0.03615	6.06	0.00272	6.06	0.05712
6.08	0.01469	6.08	0.00936	6.08	0.00971	6.08	0.03823	6.08	0.0025	6.08	0.058
6.1	0.01485	6.1	0.01009	6.1	0.00979	6.1	0.03868	6.1	0.00251	6.1	0.05907
6.12	0.01498	6.12	0.01151	6.12	0.00939	6.12	0.03714	6.12	0.00277	6.12	0.05985
6.14	0.01489	6.14	0.01282	6.14	0.00857	6.14	0.0338	6.14	0.00313	6.14	0.0595
6.16	0.0144	6.16	0.01339	6.16	0.00758	6.16	0.02958	6.16	0.00341	6.16	0.05719
6.18	0.01345	6.18	0.01298	6.18	0.00683	6.18	0.02616	6.18	0.00347	6.18	0.05284
6.2	0.01223	6.2	0.01167	6.2	0.00669	6.2	0.0252	6.2	0.0033	6.2	0.04732
6.22	0.01107	6.22	0.00974	6.22	0.00713	6.22	0.02671	6.22	0.00294	6.22	0.04219
6.24	0.01042	6.24	0.00775	6.24	0.00777	6.24	0.02917	6.24	0.00251	6.24	0.03923
6.26	0.01044	6.26	0.00647	6.26	0.00835	6.26	0.03136	6.26	0.00221	6.26	0.03914
6.28	0.01087	6.28	0.00631	6.28	0.0088	6.28	0.03315	6.28	0.00217	6.28	0.04065
6.3	0.01123	6.3	0.00679	6.3	0.00917	6.3	0.03475	6.3	0.00229	6.3	0.04176
6.32	0.01122	6.32	0.00728	6.32	0.00943	6.32	0.03603	6.32	0.00243	6.32	0.04129
6.34	0.01074	6.34	0.00759	6.34	0.00952	6.34	0.03665	6.34	0.0025	6.34	0.03903
6.36	0.00987	6.36	0.00779	6.36	0.00942	6.36	0.0365	6.36	0.00251	6.36	0.03525
6.38	0.00868	6.38	0.00791	6.38	0.0092	6.38	0.03576	6.38	0.00246	6.38	0.03042
6.4	0.00737	6.4	0.00796	6.4	0.00894	6.4	0.03477	6.4	0.00235	6.4	0.02533
6.42	0.00622	6.42	0.00793	6.42	0.00872	6.42	0.03389	6.42	0.00221	6.42	0.02109
6.44	0.00541	6.44	0.0079	6.44	0.00855	6.44	0.03314	6.44	0.00206	6.44	0.01831
6.46	0.00486	6.46	0.0079	6.46	0.00831	6.46	0.03212	6.46	0.00193	6.46	0.0165
6.48	0.00442	6.48	0.00792	6.48	0.00792	6.48	0.03051	6.48	0.00183	6.48	0.01507
6.5	0.00408	6.5	0.00795	6.5	0.0074	6.5	0.0284	6.5	0.00175	6.5	0.01405
6.52	0.00391	6.52	0.00806	6.52	0.00683	6.52	0.02611	6.52	0.00171	6.52	0.01362
6.54	0.00403	6.54	0.00838	6.54	0.00631	6.54	0.02394	6.54	0.00173	6.54	0.01435
6.56	0.00465	6.56	0.00887	6.56	0.00593	6.56	0.02231	6.56	0.00179	6.56	0.01724
6.58	0.00576	6.58	0.00929	6.58	0.00578	6.58	0.0216	6.58	0.00184	6.58	0.02195
6.6	0.00702	6.6	0.00942	6.6	0.00587	6.6	0.02184	6.6	0.00186	6.6	0.02701
6.62	0.00811	6.62	0.00917	6.62	0.0061	6.62	0.02265	6.62	0.00181	6.62	0.03123
6.64	0.00887	6.64	0.00856	6.64	0.00636	6.64	0.02358	6.64	0.0017	6.64	0.03404
6.66	0.00926	6.66	0.00767	6.66	0.00658	6.66	0.02436	6.66	0.00154	6.66	0.03536
6.68	0.00935	6.68	0.00658	6.68	0.00677	6.68	0.02504	6.68	0.00134	6.68	0.03548
6.7	0.00923	6.7	0.00537	6.7	0.00694	6.7	0.02567	6.7	0.00113	6.7	0.03469
6.72	0.00891	6.72	0.00414	6.72	0.00704	6.72	0.02598	6.72	0.000895399	6.72	0.03302
6.74	0.0084	6.74	0.003	6.74	0.00698	6.74	0.02563	6.74	0.000666658	6.74	0.03054
6.76	0.00779	6.76	0.00205	6.76	0.0068	6.76	0.02477	6.76	0.000452031	6.76	0.02769
6.78	0.00725	6.78	0.00143	6.78	0.00662	6.78	0.02387	6.78	0.000272485	6.78	0.0251
6.8	0.00688	6.8	0.00138	6.8	0.00651	6.8	0.02329	6.8	0.0002017	6.8	0.02324
6.82	0.00671	6.82	0.00175	6.82	0.00645	6.82	0.023	6.82	0.000288021	6.82	0.02217
6.84	0.00667	6.84	0.00222	6.84	0.0064	6.84	0.02282	6.84	0.000419393	6.84	0.02171
6.86	0.00673	6.86	0.00262	6.86	0.00635	6.86	0.02272	6.86	0.000541396	6.86	0.02171
6.88	0.00691	6.88	0.00293	6.88	0.00636	6.88	0.02287	6.88	0.000641782	6.88	0.02215
6.9	0.00718	6.9	0.00315	6.9	0.00645	6.9	0.02336	6.9	0.000721322	6.9	0.02295
6.92	0.0075	6.92	0.00333	6.92	0.0066	6.92	0.02408	6.92	0.000785855	6.92	0.02391
6.94	0.00782	6.94	0.00344	6.94	0.00678	6.94	0.0249	6.94	0.000836178	6.94	0.02486
6.96	0.00811	6.96	0.00349	6.96	0.00696	6.96	0.02576	6.96	0.00086835	6.96	0.02563
6.98	0.00832	6.98	0.00355	6.98	0.00714	6.98	0.02656	6.98	0.000890888	6.98	0.02604
7	0.00845	7	0.00372	7	0.00725	7	0.02713	7	0.000926935	7	0.02609
7.02	0.00854	7.02	0.00397	7.02	0.0073	7.02	0.02742	7.02	0.000982771	7.02	0.02594
7.04	0.00862	7.04	0.00422	7.04	0.00732	7.04	0.02762	7.04	0.00104	7.04	0.02577
7.06	0.00868	7.06	0.00446	7.06	0.00733	7.06	0.02776	7.06	0.0011	7.06	0.02555
7.08	0.00866	7.08	0.00463	7.08	0.00728	7.08	0.02764	7.08	0.00115	7.08	0.02507
7.1	0.00848	7.1	0.00464	7.1	0.00709	7.1	0.02702	7.1	0.00117	7.1	0.02411
7.12	0.00808	7.12	0.00439	7.12	0.00673	7.12	0.02577	7.12	0.00114	7.12	0.02251
7.14	0.00743	7.14	0.00392	7.14	0.0062	7.14	0.02391	7.14	0.00106	7.14	0.02028
7.16	0.00659	7.16	0.00332	7.16	0.00557	7.16	0.0217	7.16	0.000914149	7.16	0.01767
7.18	0.00566	7.18	0.00284	7.18	0.00496	7.18	0.01958	7.18	0.000726418	7.18	0.0151
7.2	0.00474	7.2	0.00283	7.2	0.00445	7.2	0.01795	7.2	0.000551749	7.2	0.01294
7.22	0.00393	7.22	0.0032	7.22	0.00407	7.22	0.01693	7.22	0.000489036	7.22	0.01144
7.24	0.0033	7.24	0.00356	7.24	0.00381	7.24	0.01642	7.24	0.000558977	7.24	0.01074
7.26	0.00288	7.26	0.0036	7.26	0.00363	7.26	0.01628	7.26	0.000659136	7.26	0.01086
7.28	0.00263	7.28	0.00327	7.28	0.00349	7.28	0.01633	7.28	0.000718331	7.28	0.01172
7.3	0.00249	7.3	0.00262	7.3	0.00336	7.3	0.01639	7.3	0.000718806	7.3	0.01308
7.32	0.00245	7.32	0.00177	7.32	0.00323	7.32	0.01635	7.32	0.000667941	7.32	0.01468
7.34	0.0025	7.34	0.000894606	7.34	0.00309	7.34	0.01622	7.34	0.000580234	7.34	0.0164
7.36	0.00261	7.36	0.000859004	7.36	0.00296	7.36	0.01599	7.36	0.000469784	7.36	0.01819
7.38	0.00276	7.38	0.00186	7.38	0.0028	7.38	0.0156	7.38	0.000356059	7.38	0.01991
7.4	0.00286	7.4	0.00294	7.4	0.00259	7.4	0.01494	7.4	0.000279724	7.4	0.02123
7.42	0.00284	7.42	0.00384	7.42	0.00233	7.42	0.01393	7.42	0.000281372	7.42	0.02179
7.44	0.00268	7.44	0.00442	7.44	0.00199	7.44	0.01256	7.44	0.000328493	7.44	0.02134
7.46	0.00236	7.46	0.00467	7.46	0.0016	7.46	0.01082	7.46	0.000365541	7.46	0.01989
7.48	0.00194	7.48	0.00468	7.48	0.00116	7.48	0.00877	7.48	0.000374046	7.48	0.01769
7.5	0.0015	7.5	0.00457	7.5	0.000726446	7.5	0.00654	7.5	0.000361349	7.5	0.0151
7.52	0.00115	7.52	0.00439	7.52	0.000442149	7.52	0.0043	7.52	0.000344378	7.52	0.0124
7.54	0.00103	7.54	0.00409	7.54	0.000540196	7.54	0.00214	7.54	0.000338108	7.54	0.00957
7.56	0.00124	7.56	0.00355	7.56	0.00085045	7.56	0.000313526	7.56	0.000353827	7.56	0.00639
7.58	0.00169	7.58	0.00272	7.58	0.00118	7.58	0.00208	7.58	0.000409597	7.58	0.00283
7.6	0.00223	7.6	0.00159	7.6	0.00145	7.6	0.004	7.6	0.000524977	7.6	0.00222
7.62	0.00275	7.62	0.000340594	7.62	0.00159	7.62	0.00554	7.62	0.000704747	7.62	0.00609
7.64	0.00318	7.64	0.00152	7.64	0.00155	7.64	0.00638	7.64	0.000941497	7.64	0.00985
7.66	0.00349	7.66	0.00335	7.66	0.00131	7.66	0.00639	7.66	0.00122	7.66	0.01304
7.68	0.00372	7.68	0.00535	7.68	0.00095758	7.68	0.00571	7.68	0.00154	7.68	0.01575
7.7	0.00393	7.7	0.00745	7.7	0.000637436	7.7	0.00467	7.7	0.00189	7.7	0.0182
7.72	0.00415	7.72	0.00958	7.72	0.000664604	7.72	0.00376	7.72	0.00225	7.72	0.02053
7.74	0.00437	7.74	0.01164	7.74	0.00105	7.74	0.00363	7.74	0.0026	7.74	0.02269
7.76	0.00454	7.76	0.01353	7.76	0.00158	7.76	0.00464	7.76	0.00293	7.76	0.02442
7.78	0.00461	7.78	0.01509	7.78	0.00219	7.78	0.00655	7.78	0.00319	7.78	0.02533
7.8	0.00456	7.8	0.0162	7.8	0.00286	7.8	0.00895	7.8	0.00337	7.8	0.02519
7.82	0.00442	7.82	0.01679	7.82	0.0035	7.82	0.01144	7.82	0.00345	7.82	0.02401
7.84	0.00424	7.84	0.01685	7.84	0.00404	7.84	0.01368	7.84	0.00344	7.84	0.02204
7.86	0.00405	7.86	0.01646	7.86	0.00444	7.86	0.01542	7.86	0.00334	7.86	0.01963
7.88	0.00389	7.88	0.01573	7.88	0.00466	7.88	0.01654	7.88	0.00319	7.88	0.0171
7.9	0.00378	7.9	0.01478	7.9	0.00472	7.9	0.01704	7.9	0.00301	7.9	0.01477
7.92	0.00374	7.92	0.01371	7.92	0.00466	7.92	0.01704	7.92	0.00281	7.92	0.01282
7.94	0.00377	7.94	0.01259	7.94	0.00456	7.94	0.01684	7.94	0.0026	7.94	0.01128
7.96	0.00385	7.96	0.01148	7.96	0.00448	7.96	0.01676	7.96	0.0024	7.96	0.01004
7.98	0.00393	7.98	0.01037	7.98	0.00441	7.98	0.01683	7.98	0.0022	7.98	0.00899
8	0.00396	8	0.00921	8	0.0043	8	0.01683	8	0.002	8	0.00815
8.02	0.00392	8.02	0.00792	8.02	0.00409	8.02	0.01649	8.02	0.00179	8.02	0.00753
8.04	0.0038	8.04	0.00652	8.04	0.00376	8.04	0.0157	8.04	0.00155	8.04	0.0072
8.06	0.0036	8.06	0.00503	8.06	0.00333	8.06	0.01449	8.06	0.00129	8.06	0.00717
8.08	0.00337	8.08	0.00349	8.08	0.00285	8.08	0.01298	8.08	0.00104	8.08	0.00741
8.1	0.0031	8.1	0.00194	8.1	0.00237	8.1	0.01134	8.1	0.000784427	8.1	0.00789
8.12	0.00282	8.12	0.000663513	8.12	0.00197	8.12	0.00985	8.12	0.000558128	8.12	0.00855
8.14	0.0025	8.14	0.00137	8.14	0.00168	8.14	0.00872	8.14	0.000405496	8.14	0.00926
8.16	0.00214	8.16	0.00251	8.16	0.00146	8.16	0.00789	8.16	0.000379843	8.16	0.0099
8.18	0.00175	8.18	0.00332	8.18	0.00121	8.18	0.0071	8.18	0.000436913	8.18	0.0103
8.2	0.00141	8.2	0.00376	8.2	0.000884612	8.2	0.00613	8.2	0.000492462	8.2	0.0104
8.22	0.0012	8.22	0.00387	8.22	0.000507104	8.22	0.00497	8.22	0.00051667	8.22	0.01023
8.24	0.0012	8.24	0.00383	8.24	0.000186425	8.24	0.00373	8.24	0.000525777	8.24	0.00997
8.26	0.00139	8.26	0.00383	8.26	0.000419361	8.26	0.00261	8.26	0.000552379	8.26	0.00983
8.28	0.00173	8.28	0.00389	8.28	0.000784316	8.28	0.00198	8.28	0.000598073	8.28	0.00979
8.3	0.00212	8.3	0.00381	8.3	0.0011	8.3	0.00211	8.3	0.000630094	8.3	0.00964
8.32	0.00246	8.32	0.00342	8.32	0.00135	8.32	0.00266	8.32	0.000626073	8.32	0.00921
8.34	0.00266	8.34	0.00275	8.34	0.00151	8.34	0.00323	8.34	0.000595809	8.34	0.00849
8.36	0.00271	8.36	0.00202	8.36	0.00156	8.36	0.00362	8.36	0.00056828	8.36	0.00769
8.38	0.00262	8.38	0.0015	8.38	0.00151	8.38	0.00376	8.38	0.000564382	8.38	0.00702
8.4	0.00245	8.4	0.00137	8.4	0.00134	8.4	0.00364	8.4	0.00058741	8.4	0.00665
8.42	0.00226	8.42	0.00161	8.42	0.00107	8.42	0.00334	8.42	0.000639047	8.42	0.0066
8.44	0.00209	8.44	0.00207	8.44	0.000716838	8.44	0.00305	8.44	0.000728208	8.44	0.00685
8.46	0.00197	8.46	0.00273	8.46	0.000307355	8.46	0.00304	8.46	0.00085834	8.46	0.00734
8.48	0.0019	8.48	0.00354	8.48	0.000153595	8.48	0.00351	8.48	0.00102	8.48	0.00802
8.5	0.0019	8.5	0.00446	8.5	0.000594717	8.5	0.0044	8.5	0.00121	8.5	0.00888
8.52	0.00195	8.52	0.00541	8.52	0.00105	8.52	0.00556	8.52	0.0014	8.52	0.00988
8.54	0.00204	8.54	0.0063	8.54	0.00152	8.54	0.00693	8.54	0.00157	8.54	0.01084
8.56	0.00212	8.56	0.00704	8.56	0.00201	8.56	0.00836	8.56	0.0017	8.56	0.01152
8.58	0.00215	8.58	0.00751	8.58	0.00247	8.58	0.00965	8.58	0.00178	8.58	0.01171
8.6	0.00211	8.6	0.00768	8.6	0.00283	8.6	0.01061	8.6	0.00179	8.6	0.01133
8.62	0.00199	8.62	0.00755	8.62	0.00309	8.62	0.01121	8.62	0.00174	8.62	0.01044
8.64	0.00179	8.64	0.00723	8.64	0.00324	8.64	0.01146	8.64	0.00167	8.64	0.00916
8.66	0.00153	8.66	0.00685	8.66	0.00328	8.66	0.01145	8.66	0.00158	8.66	0.00764
8.68	0.00123	8.68	0.0066	8.68	0.00327	8.68	0.01133	8.68	0.00153	8.68	0.00613
8.7	0.0009347	8.7	0.00665	8.7	0.00324	8.7	0.01127	8.7	0.00154	8.7	0.00502
8.72	0.000745647	8.72	0.00699	8.72	0.00323	8.72	0.01134	8.72	0.00162	8.72	0.00468
8.74	0.000729405	8.74	0.00738	8.74	0.00323	8.74	0.01151	8.74	0.00171	8.74	0.00488
8.76	0.000783935	8.76	0.0076	8.76	0.00324	8.76	0.01175	8.76	0.00177	8.76	0.00498
8.78	0.000763123	8.78	0.00756	8.78	0.00325	8.78	0.01198	8.78	0.00176	8.78	0.00453
8.8	0.000595493	8.8	0.00735	8.8	0.00324	8.8	0.0121	8.8	0.00171	8.8	0.00348
8.82	0.000272571	8.82	0.0072	8.82	0.00319	8.82	0.01201	8.82	0.00166	8.82	0.00253
8.84	0.000275273	8.84	0.00741	8.84	0.00309	8.84	0.01172	8.84	0.00167	8.84	0.00351
8.86	0.000869214	8.86	0.00818	8.86	0.00296	8.86	0.01131	8.86	0.0018	8.86	0.00611
8.88	0.00155	8.88	0.00947	8.88	0.00284	8.88	0.01098	8.88	0.00206	8.88	0.00911
8.9	0.00225	8.9	0.01106	8.9	0.00279	8.9	0.01098	8.9	0.00242	8.9	0.01202
8.92	0.0029	8.92	0.01258	8.92	0.00279	8.92	0.01123	8.92	0.0028	8.92	0.01454
8.94	0.00346	8.94	0.01371	8.94	0.00276	8.94	0.01132	8.94	0.00309	8.94	0.01651
8.96	0.00391	8.96	0.01426	8.96	0.00262	8.96	0.0109	8.96	0.00327	8.96	0.01792
8.98	0.00427	8.98	0.01424	8.98	0.00234	8.98	0.00988	8.98	0.00332	8.98	0.01885
9	0.00454	9	0.01381	9	0.00196	9	0.00843	9	0.00327	9	0.01934
9.02	0.00473	9.02	0.01312	9.02	0.00156	9.02	0.00682	9.02	0.00318	9.02	0.01949
9.04	0.00485	9.04	0.01231	9.04	0.00118	9.04	0.00525	9.04	0.00306	9.04	0.01938
9.06	0.00491	9.06	0.01144	9.06	0.000865243	9.06	0.00378	9.06	0.00292	9.06	0.01914
9.08	0.00498	9.08	0.01069	9.08	0.00068921	9.08	0.00281	9.08	0.00279	9.08	0.01902
9.1	0.0051	9.1	0.01032	9.1	0.000833477	9.1	0.00334	9.1	0.00271	9.1	0.01924
9.12	0.00531	9.12	0.01046	9.12	0.00123	9.12	0.00514	9.12	0.00272	9.12	0.01979
9.14	0.00555	9.14	0.01108	9.14	0.00171	9.14	0.00739	9.14	0.00281	9.14	0.0205
9.16	0.00578	9.16	0.01208	9.16	0.0022	9.16	0.00971	9.16	0.00297	9.16	0.02118
9.18	0.00597	9.18	0.0133	9.18	0.00264	9.18	0.01179	9.18	0.00318	9.18	0.02179
9.2	0.00613	9.2	0.01454	9.2	0.00294	9.2	0.01334	9.2	0.00341	9.2	0.02239
9.22	0.00625	9.22	0.01548	9.22	0.00307	9.22	0.01415	9.22	0.00358	9.22	0.02293
9.24	0.00629	9.24	0.01588	9.24	0.00305	9.24	0.01429	9.24	0.00363	9.24	0.02324
9.26	0.00624	9.26	0.01571	9.26	0.00295	9.26	0.0141	9.26	0.00356	9.26	0.02314
9.28	0.00606	9.28	0.01515	9.28	0.0029	9.28	0.01409	9.28	0.00337	9.28	0.02252
9.3	0.00577	9.3	0.01445	9.3	0.003	9.3	0.01454	9.3	0.00314	9.3	0.02132
9.32	0.00537	9.32	0.01381	9.32	0.00323	9.32	0.01548	9.32	0.00294	9.32	0.01957
9.34	0.00486	9.34	0.01339	9.34	0.00355	9.34	0.01675	9.34	0.00281	9.34	0.01733
9.36	0.00425	9.36	0.01328	9.36	0.00388	9.36	0.01813	9.36	0.00277	9.36	0.01465
9.38	0.00355	9.38	0.01349	9.38	0.00416	9.38	0.0194	9.38	0.00282	9.38	0.01173
9.4	0.00283	9.4	0.01406	9.4	0.00435	9.4	0.02038	9.4	0.00295	9.4	0.00921
9.42	0.00236	9.42	0.01494	9.42	0.00443	9.42	0.02096	9.42	0.00315	9.42	0.00849
9.44	0.00249	9.44	0.01596	9.44	0.00439	9.44	0.02101	9.44	0.00339	9.44	0.01046
9.46	0.00324	9.46	0.01683	9.46	0.00421	9.46	0.0203	9.46	0.00362	9.46	0.01408
9.48	0.00429	9.48	0.01728	9.48	0.00384	9.48	0.01863	9.48	0.00378	9.48	0.01814
9.5	0.00534	9.5	0.01717	9.5	0.0033	9.5	0.01592	9.5	0.00382	9.5	0.02187
9.52	0.00625	9.52	0.01659	9.52	0.00262	9.52	0.01236	9.52	0.00375	9.52	0.02484
9.54	0.00691	9.54	0.01575	9.54	0.00189	9.54	0.00834	9.54	0.00361	9.54	0.02677
9.56	0.0073	9.56	0.01488	9.56	0.00126	9.56	0.00428	9.56	0.00346	9.56	0.02763
9.58	0.00746	9.58	0.01418	9.58	0.000902933	9.58	0.000597805	9.58	0.00333	9.58	0.02763
9.6	0.00744	9.6	0.01375	9.6	0.000985907	9.6	0.00285	9.6	0.00326	9.6	0.02706
9.62	0.00729	9.62	0.01354	9.62	0.0013	9.62	0.00567	9.62	0.00323	9.62	0.02607
9.64	0.00702	9.64	0.01344	9.64	0.00164	9.64	0.00805	9.64	0.00322	9.64	0.02476
9.66	0.00669	9.66	0.01345	9.66	0.00195	9.66	0.01004	9.66	0.00322	9.66	0.0233
9.68	0.00634	9.68	0.01359	9.68	0.00223	9.68	0.01175	9.68	0.00324	9.68	0.02189
9.7	0.00601	9.7	0.01383	9.7	0.00248	9.7	0.01325	9.7	0.00329	9.7	0.02063
9.72	0.00569	9.72	0.01404	9.72	0.00276	9.72	0.01474	9.72	0.00335	9.72	0.01935
9.74	0.00528	9.74	0.01415	9.74	0.00308	9.74	0.01638	9.74	0.00339	9.74	0.01761
9.76	0.00471	9.76	0.01422	9.76	0.00345	9.76	0.01815	9.76	0.00342	9.76	0.01514
9.78	0.00401	9.78	0.01435	9.78	0.00381	9.78	0.01978	9.78	0.00345	9.78	0.01217
9.8	0.00331	9.8	0.01451	9.8	0.00411	9.8	0.02097	9.8	0.00348	9.8	0.00929
9.82	0.00276	9.82	0.01453	9.82	0.00431	9.82	0.02148	9.82	0.00349	9.82	0.00733
9.84	0.00251	9.84	0.01426	9.84	0.00436	9.84	0.02113	9.84	0.00342	9.84	0.00718
9.86	0.00261	9.86	0.01367	9.86	0.00426	9.86	0.01994	9.86	0.00328	9.86	0.00861
9.88	0.00293	9.88	0.01293	9.88	0.00404	9.88	0.01816	9.88	0.0031	9.88	0.01051
9.9	0.00328	9.9	0.01218	9.9	0.00376	9.9	0.01617	9.9	0.00293	9.9	0.01209
9.92	0.00354	9.92	0.01145	9.92	0.00347	9.92	0.01422	9.92	0.00277	9.92	0.01306
9.94	0.00368	9.94	0.01067	9.94	0.0032	9.94	0.01236	9.94	0.00262	9.94	0.0134
9.96	0.00372	9.96	0.00988	9.96	0.00293	9.96	0.01061	9.96	0.00246	9.96	0.01328
9.98	0.00368	9.98	0.00922	9.98	0.00266	9.98	0.00908	9.98	0.00232	9.98	0.01284
10	0.0036	10	0.00885	10	0.00245	10	0.00812	10	0.00223	10	0.01227
10.02	0.00351	10.02	0.00887	10.02	0.0024	10.02	0.00815	10.02	0.00223	10.02	0.01169
10.04	0.00342	10.04	0.00913	10.04	0.00256	10.04	0.00914	10.04	0.00228	10.04	0.01118
10.06	0.00333	10.06	0.00938	10.06	0.00291	10.06	0.01067	10.06	0.00233	10.06	0.01073
10.08	0.00326	10.08	0.00939	10.08	0.00334	10.08	0.01229	10.08	0.00234	10.08	0.01043
10.1	0.00323	10.1	0.00906	10.1	0.00375	10.1	0.01364	10.1	0.00227	10.1	0.01046
10.12	0.00328	10.12	0.00841	10.12	0.00407	10.12	0.01454	10.12	0.00212	10.12	0.01089
10.14	0.00337	10.14	0.00753	10.14	0.00424	10.14	0.01492	10.14	0.00192	10.14	0.01148
10.16	0.00342	10.16	0.00652	10.16	0.00427	10.16	0.01482	10.16	0.00169	10.16	0.01193
10.18	0.00338	10.18	0.00546	10.18	0.00418	10.18	0.01436	10.18	0.00143	10.18	0.01199
10.2	0.0032	10.2	0.00437	10.2	0.00396	10.2	0.01361	10.2	0.00117	10.2	0.0115
10.22	0.0029	10.22	0.00325	10.22	0.00364	10.22	0.01259	10.22	0.000887181	10.22	0.01042
10.24	0.00251	10.24	0.00216	10.24	0.00323	10.24	0.0113	10.24	0.000599615	10.24	0.00887
10.26	0.00214	10.26	0.00135	10.26	0.00275	10.26	0.00981	10.26	0.000347582	10.26	0.00718
10.28	0.00188	10.28	0.00138	10.28	0.00225	10.28	0.0082	10.28	0.000258242	10.28	0.00577
10.3	0.00181	10.3	0.00204	10.3	0.00178	10.3	0.00661	10.3	0.000388534	10.3	0.00517
10.32	0.00196	10.32	0.00284	10.32	0.00139	10.32	0.0052	10.32	0.000577985	10.32	0.00584
10.34	0.00228	10.34	0.0037	10.34	0.0011	10.34	0.00403	10.34	0.000778588	10.34	0.00751
10.36	0.00268	10.36	0.00452	10.36	0.000882258	10.36	0.00296	10.36	0.000972829	10.36	0.00954
10.38	0.00306	10.38	0.0052	10.38	0.000788597	10.38	0.00204	10.38	0.00114	10.38	0.01152
10.4	0.0034	10.4	0.00567	10.4	0.000891115	10.4	0.00184	10.4	0.00125	10.4	0.01325
10.42	0.00365	10.42	0.00587	10.42	0.00114	10.42	0.00276	10.42	0.00131	10.42	0.01463
10.44	0.00378	10.44	0.0058	10.44	0.00141	10.44	0.00408	10.44	0.0013	10.44	0.01552
10.46	0.00375	10.46	0.00546	10.46	0.00163	10.46	0.00532	10.46	0.00122	10.46	0.01575
10.48	0.00356	10.48	0.00487	10.48	0.00179	10.48	0.00638	10.48	0.00108	10.48	0.01529
10.5	0.00327	10.5	0.00407	10.5	0.00192	10.5	0.00734	10.5	0.00089547	10.5	0.01431
10.52	0.00295	10.52	0.00312	10.52	0.00204	10.52	0.00826	10.52	0.000673629	10.52	0.01312
10.54	0.00269	10.54	0.00213	10.54	0.00213	10.54	0.00911	10.54	0.000442375	10.54	0.01208
10.56	0.00254	10.56	0.0012	10.56	0.00223	10.56	0.00993	10.56	0.000227093	10.56	0.01149
10.58	0.00252	10.58	0.000459773	10.58	0.00233	10.58	0.01078	10.58	8.58027e-05	10.58	0.01147
10.6	0.00261	10.6	0.000590004	10.6	0.00246	10.6	0.01169	10.6	0.000189472	10.6	0.012
10.62	0.00276	10.62	0.00114	10.62	0.00261	10.62	0.01263	10.62	0.000322755	10.62	0.01282
10.64	0.00286	10.64	0.00159	10.64	0.00274	10.64	0.01348	10.64	0.000425445	10.64	0.01356
10.66	0.00289	10.66	0.00193	10.66	0.00284	10.66	0.01414	10.66	0.000501351	10.66	0.01397
10.68	0.00282	10.68	0.00222	10.68	0.00291	10.68	0.01455	10.68	0.000562167	10.68	0.01396
10.7	0.00266	10.7	0.00249	10.7	0.00293	10.7	0.01473	10.7	0.000621564	10.7	0.01357
10.72	0.00244	10.72	0.00282	10.72	0.00292	10.72	0.01466	10.72	0.000693748	10.72	0.01284
10.74	0.00218	10.74	0.00321	10.74	0.00285	10.74	0.01426	10.74	0.000777275	10.74	0.01189
10.76	0.00192	10.76	0.00354	10.76	0.00269	10.76	0.01339	10.76	0.000843928	10.76	0.01083
10.78	0.00166	10.78	0.00368	10.78	0.00244	10.78	0.01204	10.78	0.000860684	10.78	0.00977
10.8	0.00142	10.8	0.00356	10.8	0.00212	10.8	0.01037	10.8	0.00081821	10.8	0.0087
10.82	0.00117	10.82	0.00328	10.82	0.0018	10.82	0.00872	10.82	0.00074444	10.82	0.00762
10.84	0.000968676	10.84	0.00301	10.84	0.00153	10.84	0.00734	10.84	0.000690572	10.84	0.00665
10.86	0.000883049	10.86	0.00292	10.86	0.00133	10.86	0.00626	10.86	0.000683633	10.86	0.00611
10.88	0.000964522	10.88	0.00292	10.88	0.00117	10.88	0.00543	10.88	0.000696132	10.88	0.00623
10.9	0.00113	10.9	0.00287	10.9	0.00108	10.9	0.00493	10.9	0.000688539	10.9	0.00683
10.92	0.00129	10.92	0.00269	10.92	0.00108	10.92	0.00495	10.92	0.000650732	10.92	0.00749
10.94	0.00139	10.94	0.00244	10.94	0.00117	10.94	0.00543	10.94	0.000600982	10.94	0.00801
10.96	0.00145	10.96	0.00223	10.96	0.00132	10.96	0.00612	10.96	0.000561644	10.96	0.00837
10.98	0.00147	10.98	0.0021	10.98	0.00147	10.98	0.0068	10.98	0.000540895	10.98	0.00862
11	0.00147	11	0.00201	11	0.00158	11	0.00734	11	0.000530538	11	0.00875
11.02	0.00144	11.02	0.00191	11.02	0.00166	11.02	0.00778	11.02	0.000519436	11.02	0.00875
11.04	0.00139	11.04	0.0018	11.04	0.00173	11.04	0.00821	11.04	0.000509903	11.04	0.00863
11.06	0.00134	11.06	0.00177	11.06	0.00182	11.06	0.00867	11.06	0.00051771	11.06	0.00843
11.08	0.0013	11.08	0.00188	11.08	0.00194	11.08	0.00923	11.08	0.000555525	11.08	0.00826
11.1	0.0013	11.1	0.00213	11.1	0.00211	11.1	0.0099	11.1	0.000619461	11.1	0.00819
11.12	0.0013	11.12	0.00245	11.12	0.00231	11.12	0.01056	11.12	0.000693915	11.12	0.00805
11.14	0.00123	11.14	0.00279	11.14	0.00245	11.14	0.01093	11.14	0.000767452	11.14	0.00755
11.16	0.00107	11.16	0.00314	11.16	0.00249	11.16	0.01083	11.16	0.000841885	11.16	0.00664
11.18	0.000872343	11.18	0.00353	11.18	0.00246	11.18	0.01044	11.18	0.000926087	11.18	0.00571
11.2	0.000773901	11.2	0.00393	11.2	0.00243	11.2	0.01009	11.2	0.00102	11.2	0.00536
11.22	0.000815774	11.22	0.00427	11.22	0.00246	11.22	0.01002	11.22	0.0011	11.22	0.00559
11.24	0.000888197	11.24	0.00454	11.24	0.00253	11.24	0.01013	11.24	0.00116	11.24	0.00589
11.26	0.000911441	11.26	0.00472	11.26	0.00257	11.26	0.01012	11.26	0.00119	11.26	0.00594
11.28	0.000860044	11.28	0.00472	11.28	0.00252	11.28	0.00973	11.28	0.00117	11.28	0.00564
11.3	0.000716361	11.3	0.00451	11.3	0.00238	11.3	0.00895	11.3	0.00111	11.3	0.00497
11.32	0.000486184	11.32	0.00426	11.32	0.00217	11.32	0.00795	11.32	0.00105	11.32	0.00404
11.34	0.000312096	11.34	0.00424	11.34	0.00195	11.34	0.00702	11.34	0.00105	11.34	0.00344
11.36	0.00052364	11.36	0.0046	11.36	0.00177	11.36	0.00634	11.36	0.00112	11.36	0.00398
11.38	0.000896496	11.38	0.00519	11.38	0.00163	11.38	0.0059	11.38	0.00124	11.38	0.00542
11.4	0.00124	11.4	0.00576	11.4	0.00152	11.4	0.00553	11.4	0.00134	11.4	0.00699
11.42	0.00149	11.42	0.00605	11.42	0.00137	11.42	0.00495	11.42	0.00136	11.42	0.00824
11.44	0.00162	11.44	0.00592	11.44	0.00114	11.44	0.00403	11.44	0.00129	11.44	0.00895
11.46	0.00163	11.46	0.00536	11.46	0.000877125	11.46	0.00291	11.46	0.00113	11.46	0.00906
11.48	0.00157	11.48	0.00455	11.48	0.000685915	11.48	0.00209	11.48	0.000928703	11.48	0.00876
11.5	0.00151	11.5	0.00372	11.5	0.000721567	11.5	0.00234	11.5	0.000770463	11.5	0.00834
11.52	0.0015	11.52	0.00319	11.52	0.000961852	11.52	0.00343	11.52	0.00072434	11.52	0.00804
11.54	0.00153	11.54	0.00322	11.54	0.00125	11.54	0.00458	11.54	0.000805467	11.54	0.00791
11.56	0.00156	11.56	0.00373	11.56	0.00146	11.56	0.00538	11.56	0.000950545	11.56	0.00784
11.58	0.00159	11.58	0.00438	11.58	0.00154	11.58	0.00566	11.58	0.00109	11.58	0.00776
11.6	0.00162	11.6	0.00496	11.6	0.00148	11.6	0.00537	11.6	0.0012	11.6	0.00776
11.62	0.00169	11.62	0.00535	11.62	0.00129	11.62	0.00461	11.62	0.00126	11.62	0.00794
11.64	0.00179	11.64	0.00552	11.64	0.001	11.64	0.00352	11.64	0.00127	11.64	0.0083
11.66	0.0019	11.66	0.00546	11.66	0.000668646	11.66	0.00229	11.66	0.00122	11.66	0.00873
11.68	0.00199	11.68	0.00522	11.68	0.00031962	11.68	0.00119	11.68	0.00114	11.68	0.00914
11.7	0.00207	11.7	0.00486	11.7	6.3805e-05	11.7	0.00103	11.7	0.00104	11.7	0.00945
11.72	0.00211	11.72	0.0044	11.72	0.000339898	11.72	0.00183	11.72	0.000924228	11.72	0.00959
11.74	0.0021	11.74	0.00384	11.74	0.000598744	11.74	0.00267	11.74	0.000791122	11.74	0.00946
11.76	0.00203	11.76	0.0032	11.76	0.000805651	11.76	0.00335	11.76	0.000647637	11.76	0.00907
11.78	0.00197	11.78	0.00259	11.78	0.000972443	11.78	0.0039	11.78	0.000516968	11.78	0.00871
11.8	0.00201	11.8	0.00225	11.8	0.00112	11.8	0.00439	11.8	0.000447651	11.8	0.00878
11.82	0.00217	11.82	0.00238	11.82	0.00124	11.82	0.00483	11.82	0.000482888	11.82	0.00947
11.84	0.00243	11.84	0.0029	11.84	0.00134	11.84	0.00519	11.84	0.00060114	11.84	0.01059
11.86	0.00271	11.86	0.00361	11.86	0.00139	11.86	0.00543	11.86	0.000756297	11.86	0.01187
11.88	0.003	11.88	0.00436	11.88	0.00141	11.88	0.00557	11.88	0.00092597	11.88	0.01318
11.9	0.00329	11.9	0.00512	11.9	0.00138	11.9	0.0056	11.9	0.0011	11.9	0.01446
11.92	0.00355	11.92	0.00579	11.92	0.00134	11.92	0.00556	11.92	0.00126	11.92	0.01559
11.94	0.00371	11.94	0.00624	11.94	0.00128	11.94	0.00548	11.94	0.00137	11.94	0.01631
11.96	0.00372	11.96	0.0064	11.96	0.00121	11.96	0.00533	11.96	0.00142	11.96	0.01633
11.98	0.00355	11.98	0.00626	11.98	0.00111	11.98	0.00504	11.98	0.0014	11.98	0.01552
12	0.00322	12	0.00595	12	0.000955681	12	0.00453	12	0.00135	12	0.01403
12.02	0.00285	12.02	0.00563	12.02	0.000763398	12.02	0.00377	12.02	0.00129	12.02	0.01234
12.04	0.00257	12.04	0.00548	12.04	0.00054232	12.04	0.00283	12.04	0.00126	12.04	0.01113
12.06	0.00248	12.06	0.0055	12.06	0.000304239	12.06	0.00177	12.06	0.00127	12.06	0.01083
12.08	0.00256	12.08	0.00553	12.08	8.36823e-05	12.08	0.000873596	12.08	0.00127	12.08	0.01133
12.1	0.00274	12.1	0.00552	12.1	0.000235162	12.1	0.0013	12.1	0.00126	12.1	0.01226
12.12	0.00299	12.12	0.00552	12.12	0.000486238	12.12	0.00247	12.12	0.00126	12.12	0.01346
12.14	0.00325	12.14	0.00559	12.14	0.000728261	12.14	0.00367	12.14	0.00127	12.14	0.01468
12.16	0.00342	12.16	0.00556	12.16	0.000948851	12.16	0.00474	12.16	0.00127	12.16	0.01544
12.18	0.00338	12.18	0.0053	12.18	0.00113	12.18	0.00559	12.18	0.00121	12.18	0.01527
12.2	0.00314	12.2	0.005	12.2	0.00125	12.2	0.0061	12.2	0.00114	12.2	0.01424
12.22	0.00289	12.22	0.00515	12.22	0.00129	12.22	0.00624	12.22	0.00116	12.22	0.01321
12.24	0.00288	12.24	0.00595	12.24	0.00127	12.24	0.00606	12.24	0.00134	12.24	0.01325
12.26	0.00317	12.26	0.007	12.26	0.0012	12.26	0.0057	12.26	0.00158	12.26	0.01452
12.28	0.00356	12.28	0.00781	12.28	0.00113	12.28	0.00534	12.28	0.00179	12.28	0.01614
12.3	0.00384	12.3	0.00818	12.3	0.00109	12.3	0.0051	12.3	0.00189	12.3	0.01725
12.32	0.00395	12.32	0.00814	12.32	0.00106	12.32	0.00495	12.32	0.00189	12.32	0.01759
12.34	0.00393	12.34	0.00785	12.34	0.00104	12.34	0.00482	12.34	0.00184	12.34	0.01737
12.36	0.00384	12.36	0.00739	12.36	0.00103	12.36	0.00474	12.36	0.00174	12.36	0.01688
12.38	0.0037	12.38	0.00678	12.38	0.00106	12.38	0.00484	12.38	0.00161	12.38	0.01617
12.4	0.00349	12.4	0.00605	12.4	0.00114	12.4	0.00516	12.4	0.00146	12.4	0.01517
12.42	0.0032	12.42	0.00533	12.42	0.00122	12.42	0.00547	12.42	0.0013	12.42	0.01385
12.44	0.00289	12.44	0.00483	12.44	0.00126	12.44	0.0056	12.44	0.00118	12.44	0.0125
12.46	0.00269	12.46	0.00471	12.46	0.00128	12.46	0.00567	12.46	0.00113	12.46	0.01171
12.48	0.00268	12.48	0.00499	12.48	0.00132	12.48	0.00583	12.48	0.00118	12.48	0.01177
12.5	0.00279	12.5	0.00544	12.5	0.00138	12.5	0.00601	12.5	0.00127	12.5	0.01235
12.52	0.00292	12.52	0.00581	12.52	0.0014	12.52	0.00605	12.52	0.00135	12.52	0.01292
12.54	0.00298	12.54	0.00593	12.54	0.00138	12.54	0.00584	12.54	0.00138	12.54	0.01318
12.56	0.00296	12.56	0.00576	12.56	0.0013	12.56	0.00543	12.56	0.00135	12.56	0.01305
12.58	0.00288	12.58	0.00532	12.58	0.00121	12.58	0.005	12.58	0.00125	12.58	0.01265
12.6	0.00277	12.6	0.00464	12.6	0.00116	12.6	0.00483	12.6	0.0011	12.6	0.01205
12.62	0.00261	12.62	0.00377	12.62	0.00124	12.62	0.00518	12.62	0.000908601	12.62	0.01125
12.64	0.0024	12.64	0.00285	12.64	0.00141	12.64	0.00591	12.64	0.00070511	12.64	0.01026
12.66	0.00214	12.66	0.0021	12.66	0.0016	12.66	0.00668	12.66	0.000544962	12.66	0.00912
12.68	0.00185	12.68	0.00172	12.68	0.00173	12.68	0.0072	12.68	0.000464498	12.68	0.00783
12.7	0.00151	12.7	0.00169	12.7	0.00179	12.7	0.00737	12.7	0.000454302	12.7	0.00634
12.72	0.00111	12.72	0.00193	12.72	0.00177	12.72	0.00723	12.72	0.00049587	12.72	0.00461
12.74	0.000675643	12.74	0.00239	12.74	0.0017	12.74	0.00688	12.74	0.000589059	12.74	0.00274
12.76	0.000266419	12.76	0.00299	12.76	0.0016	12.76	0.00646	12.76	0.000721439	12.76	0.000976207
12.78	0.000275517	12.78	0.00359	12.78	0.00151	12.78	0.006	12.78	0.000859161	12.78	0.00118
12.8	0.000590429	12.8	0.00403	12.8	0.00138	12.8	0.00544	12.8	0.000962616	12.8	0.00255
12.82	0.000869722	12.82	0.0042	12.82	0.00119	12.82	0.00458	12.82	0.001	12.82	0.00374
12.84	0.0011	12.84	0.00408	12.84	0.000914466	12.84	0.0034	12.84	0.000977619	12.84	0.0047
12.86	0.00127	12.86	0.00377	12.86	0.000603238	12.86	0.00208	12.86	0.000908935	12.86	0.00539
12.88	0.00136	12.88	0.00339	12.88	0.000356461	12.88	0.00105	12.88	0.00082379	12.88	0.0057
12.9	0.00134	12.9	0.00298	12.9	0.000311601	12.9	0.00108	12.9	0.000734226	12.9	0.00555
12.92	0.00123	12.92	0.00258	12.92	0.000398531	12.92	0.00161	12.92	0.000645277	12.92	0.00502
12.94	0.00109	12.94	0.00228	12.94	0.000475167	12.94	0.00199	12.94	0.000574061	12.94	0.00438
12.96	0.000977102	12.96	0.0022	12.96	0.000540173	12.96	0.0023	12.96	0.000546101	12.96	0.00396
12.98	0.000937739	12.98	0.00233	12.98	0.000621769	12.98	0.00265	12.98	0.000566306	12.98	0.00384
13	0.000923252	13	0.00254	13	0.000710492	13	0.00301	13	0.000605489	13	0.0038
13.02	0.000871305	13.02	0.00266	13.02	0.000774998	13.02	0.00325	13.02	0.000627093	13.02	0.00357
13.04	0.000746453	13.04	0.00262	13.04	0.00079075	13.04	0.00329	13.04	0.000612276	13.04	0.00304
13.06	0.000559642	13.06	0.00246	13.06	0.000744957	13.06	0.00309	13.06	0.000565376	13.06	0.00232
13.08	0.000399144	13.08	0.00227	13.08	0.000637462	13.08	0.00264	13.08	0.000509903	13.08	0.00188
13.1	0.000435432	13.1	0.00218	13.1	0.000484484	13.1	0.00201	13.1	0.000478361	13.1	0.00229
13.12	0.000627664	13.12	0.00226	13.12	0.000324721	13.12	0.00136	13.12	0.000494809	13.12	0.00315
13.14	0.000830666	13.14	0.0025	13.14	0.000237905	13.14	0.000970874	13.14	0.000558182	13.14	0.00398
13.16	0.000994495	13.16	0.00283	13.16	0.000279536	13.16	0.0011	13.16	0.000644861	13.16	0.00463
13.18	0.00111	13.18	0.00313	13.18	0.000355814	13.18	0.0014	13.18	0.000724437	13.18	0.00504
13.2	0.00117	13.2	0.00333	13.2	0.000399116	13.2	0.00158	13.2	0.00077779	13.2	0.00525
13.22	0.00121	13.22	0.00342	13.22	0.000395497	13.22	0.00157	13.22	0.000803541	13.22	0.00537
13.24	0.00125	13.24	0.00342	13.24	0.00035159	13.24	0.0014	13.24	0.000806568	13.24	0.00549
13.26	0.00127	13.26	0.00332	13.26	0.000291137	13.26	0.00115	13.26	0.00078506	13.26	0.00552
13.28	0.00123	13.28	0.0031	13.28	0.000250198	13.28	0.000960421	13.28	0.000734627	13.28	0.00531
13.3	0.0011	13.3	0.00278	13.3	0.000243512	13.3	0.000914768	13.3	0.000658458	13.3	0.00473
13.32	0.0009073	13.32	0.00241	13.32	0.000242135	13.32	0.00094287	13.32	0.000568571	13.32	0.00391
13.34	0.000709861	13.34	0.00207	13.34	0.000220094	13.34	0.000950734	13.34	0.000482007	13.34	0.00317
13.36	0.000609763	13.36	0.00182	13.36	0.000181495	13.36	0.000941567	13.36	0.000415932	13.36	0.00291
13.38	0.000652799	13.38	0.00171	13.38	0.000155547	13.38	0.000969199	13.38	0.000380696	13.38	0.00321
13.4	0.00075998	13.4	0.00169	13.4	0.000168806	13.4	0.00106	13.4	0.000370273	13.4	0.0037
13.42	0.000844379	13.42	0.00168	13.42	0.000210238	13.42	0.00119	13.42	0.000362084	13.42	0.00407
13.44	0.000863441	13.44	0.00159	13.44	0.000258535	13.44	0.00132	13.44	0.000333499	13.44	0.00414
13.46	0.000807503	13.46	0.00137	13.46	0.000299457	13.46	0.00142	13.46	0.00027664	13.46	0.00387
13.48	0.000690315	13.48	0.00106	13.48	0.000318144	13.48	0.00142	13.48	0.000201435	13.48	0.00333
13.5	0.000538995	13.5	0.000749421	13.5	0.000303717	13.5	0.00131	13.5	0.000127471	13.5	0.00262
13.52	0.000387591	13.52	0.000452377	13.52	0.000281057	13.52	0.00121	13.52	5.95795e-05	13.52	0.00186
13.54	0.000305883	13.54	0.000167748	13.54	0.000327187	13.54	0.00145	13.54	3.16891e-05	13.54	0.00129
13.56	0.000392564	13.56	0.000458714	13.56	0.000459235	13.56	0.00202	13.56	0.000144474	13.56	0.00147
13.58	0.000588383	13.58	0.00101	13.58	0.000610653	13.58	0.00263	13.58	0.000280682	13.58	0.0023
13.6	0.000800203	13.6	0.00156	13.6	0.000730836	13.6	0.0031	13.6	0.000415143	13.6	0.00324
13.62	0.000989198	13.62	0.00203	13.62	0.000802436	13.62	0.00335	13.62	0.000529693	13.62	0.00407
13.64	0.00114	13.64	0.00238	13.64	0.000828523	13.64	0.00343	13.64	0.000615883	13.64	0.00474
13.66	0.00126	13.66	0.00262	13.66	0.000817709	13.66	0.00336	13.66	0.000671211	13.66	0.00521
13.68	0.00133	13.68	0.00273	13.68	0.000777407	13.68	0.00316	13.68	0.000695117	13.68	0.0055
13.7	0.00136	13.7	0.00271	13.7	0.000715581	13.7	0.00288	13.7	0.000687857	13.7	0.0056
13.72	0.00134	13.72	0.00257	13.72	0.000643454	13.72	0.00255	13.72	0.000650113	13.72	0.00552
13.74	0.00127	13.74	0.00232	13.74	0.000570718	13.74	0.00222	13.74	0.000584532	13.74	0.00524
13.76	0.00116	13.76	0.00198	13.76	0.000505085	13.76	0.00194	13.76	0.000498611	13.76	0.00479
13.78	0.00103	13.78	0.0016	13.78	0.000463521	13.78	0.00179	13.78	0.000406059	13.78	0.00428
13.8	0.000938289	13.8	0.00125	13.8	0.000478199	13.8	0.0019	13.8	0.000324423	13.8	0.00389
13.82	0.00089181	13.82	0.00102	13.82	0.000561387	13.82	0.00228	13.82	0.000273957	13.82	0.00371
13.84	0.000886265	13.84	0.00102	13.84	0.000683319	13.84	0.00281	13.84	0.000277431	13.84	0.0037
13.86	0.000913452	13.86	0.00128	13.86	0.000806092	13.86	0.00332	13.86	0.00033825	13.86	0.00384
13.88	0.000980061	13.88	0.00167	13.88	0.000908852	13.88	0.00375	13.88	0.000429216	13.88	0.00416
13.9	0.00108	13.9	0.00207	13.9	0.000987474	13.9	0.00408	13.9	0.000520224	13.9	0.00462
13.92	0.00118	13.92	0.00239	13.92	0.00104	13.92	0.00432	13.92	0.000592314	13.92	0.00511
13.94	0.00126	13.94	0.0026	13.94	0.00107	13.94	0.00446	13.94	0.000638824	13.94	0.00546
13.96	0.00129	13.96	0.00273	13.96	0.00107	13.96	0.00446	13.96	0.000662464	13.96	0.00565
13.98	0.0013	13.98	0.00277	13.98	0.00103	13.98	0.00431	13.98	0.000667568	13.98	0.00572
14	0.00129	14	0.00273	14	0.00096354	14	0.00404	14	0.000653179	14	0.00571

## Sheet: Fig 4m
	xxx		yxx		xyy		yxx		yxy		yyy
0	0.000226232	0	0.00317	0	6.79318e-07	0	0.01061	0	7.4846e-05	0	0.00316
0.02	0.000226748	0.02	0.00315	0.02	3.05331e-06	0.02	0.01061	0.02	7.57776e-05	0.02	0.00316
0.04	0.000227359	0.04	0.00315	0.04	6.32713e-07	0.04	0.01064	0.04	7.42035e-05	0.04	0.00318
0.06	0.000233099	0.06	0.00316	0.06	1.19893e-06	0.06	0.01068	0.06	7.12298e-05	0.06	0.00321
0.08	0.000227308	0.08	0.00317	0.08	2.26676e-05	0.08	0.01073	0.08	6.1589e-05	0.08	0.00328
0.1	0.00022106	0.1	0.00318	0.1	2.56918e-05	0.1	0.01081	0.1	6.13546e-05	0.1	0.00333
0.12	0.00022801	0.12	0.00319	0.12	2.47869e-05	0.12	0.0109	0.12	5.98046e-05	0.12	0.0034
0.14	0.000229423	0.14	0.00324	0.14	2.73164e-05	0.14	0.011	0.14	5.7858e-05	0.14	0.00348
0.16	0.000241029	0.16	0.00328	0.16	2.55184e-05	0.16	0.01112	0.16	5.52517e-05	0.16	0.00358
0.18	0.000250119	0.18	0.00332	0.18	2.29954e-05	0.18	0.01126	0.18	5.43468e-05	0.18	0.00369
0.2	0.000255734	0.2	0.00337	0.2	2.1969e-05	0.2	0.01142	0.2	5.46362e-05	0.2	0.00381
0.22	0.000251217	0.22	0.00341	0.22	3.70627e-05	0.22	0.01157	0.22	5.23384e-05	0.22	0.00398
0.24	0.000261111	0.24	0.00349	0.24	3.6409e-05	0.24	0.01179	0.24	4.94822e-05	0.24	0.00416
0.26	0.000269582	0.26	0.00356	0.26	3.74046e-05	0.26	0.01203	0.26	4.72361e-05	0.26	0.00435
0.28	0.000277456	0.28	0.00362	0.28	3.96656e-05	0.28	0.0123	0.28	4.53176e-05	0.28	0.00457
0.3	0.000296013	0.3	0.00372	0.3	3.02728e-05	0.3	0.01265	0.3	4.3527e-05	0.3	0.00481
0.32	0.000306708	0.32	0.00382	0.32	3.55328e-05	0.32	0.013	0.32	3.96216e-05	0.32	0.00511
0.34	0.000314428	0.34	0.00393	0.34	4.0353e-05	0.34	0.0134	0.34	3.85148e-05	0.34	0.00543
0.36	0.000323567	0.36	0.00405	0.36	4.38353e-05	0.36	0.01385	0.36	3.93235e-05	0.36	0.0058
0.38	0.000343111	0.38	0.00418	0.38	4.29348e-05	0.38	0.01435	0.38	4.13913e-05	0.38	0.00622
0.4	0.000357698	0.4	0.00438	0.4	4.66315e-05	0.4	0.01493	0.4	4.51471e-05	0.4	0.00671
0.42	0.000393208	0.42	0.00459	0.42	4.51555e-05	0.42	0.01557	0.42	5.12789e-05	0.42	0.00726
0.44	0.000421259	0.44	0.00482	0.44	2.9221e-05	0.44	0.01631	0.44	5.76154e-05	0.44	0.0079
0.46	0.000436429	0.46	0.00507	0.46	3.25538e-05	0.46	0.01718	0.46	6.58494e-05	0.46	0.00865
0.48	0.000461132	0.48	0.00538	0.48	3.65069e-05	0.48	0.01815	0.48	7.65103e-05	0.48	0.00953
0.5	0.000488829	0.5	0.0057	0.5	4.50919e-05	0.5	0.01928	0.5	9.08954e-05	0.5	0.01057
0.52	0.000513294	0.52	0.00609	0.52	5.32822e-05	0.52	0.02058	0.52	0.000107011	0.52	0.01179
0.54	0.000545638	0.54	0.00657	0.54	6.37313e-05	0.54	0.02207	0.54	0.000126791	0.54	0.01323
0.56	0.000584344	0.56	0.00712	0.56	7.59562e-05	0.56	0.02376	0.56	0.000150722	0.56	0.01494
0.58	0.000616968	0.58	0.00776	0.58	0.000101124	0.58	0.02565	0.58	0.000181771	0.58	0.01695
0.6	0.000657156	0.6	0.00846	0.6	0.000116967	0.6	0.02768	0.6	0.000212534	0.6	0.01921
0.62	0.000706569	0.62	0.00923	0.62	0.000133097	0.62	0.02972	0.62	0.000245609	0.62	0.02168
0.64	0.00075202	0.64	0.01	0.64	0.000150827	0.64	0.03156	0.64	0.00027917	0.64	0.02418
0.66	0.000800579	0.66	0.01071	0.66	0.000167555	0.66	0.033	0.66	0.000311182	0.66	0.02646
0.68	0.000847225	0.68	0.01136	0.68	0.000183925	0.68	0.03396	0.68	0.000341724	0.68	0.02831
0.7	0.000889308	0.7	0.01199	0.7	0.000198029	0.7	0.03446	0.7	0.000370255	0.7	0.02962
0.72	0.000921715	0.72	0.01259	0.72	0.000206912	0.72	0.03461	0.72	0.000396679	0.72	0.03036
0.74	0.000965903	0.74	0.01311	0.74	0.000214356	0.74	0.03446	0.74	0.000423532	0.74	0.03054
0.76	0.00102	0.76	0.01349	0.76	0.000220869	0.76	0.03415	0.76	0.000451299	0.76	0.0302
0.78	0.00108	0.78	0.01371	0.78	0.000227219	0.78	0.03388	0.78	0.000483785	0.78	0.0294
0.8	0.00115	0.8	0.01368	0.8	0.000246234	0.8	0.03375	0.8	0.000525058	0.8	0.02832
0.82	0.00124	0.82	0.01349	0.82	0.000266487	0.82	0.03362	0.82	0.000580025	0.82	0.0272
0.84	0.00133	0.84	0.01314	0.84	0.000294964	0.84	0.03326	0.84	0.000650596	0.84	0.02648
0.86	0.00143	0.86	0.01271	0.86	0.000341314	0.86	0.03286	0.86	0.000737027	0.86	0.02683
0.88	0.00152	0.88	0.01224	0.88	0.000410449	0.88	0.03356	0.88	0.000833032	0.88	0.02912
0.9	0.00157	0.9	0.01175	0.9	0.000502288	0.9	0.03739	0.9	0.000925552	0.9	0.03404
0.92	0.00157	0.92	0.0113	0.92	0.000622645	0.92	0.04588	0.92	0.001	0.92	0.04177
0.94	0.00153	0.94	0.01084	0.94	0.000790594	0.94	0.05889	0.94	0.00106	0.94	0.05197
0.96	0.00148	0.96	0.01043	0.96	0.000965529	0.96	0.07526	0.96	0.0011	0.96	0.06401
0.98	0.00148	0.98	0.01037	0.98	0.00118	0.98	0.09355	0.98	0.00114	0.98	0.07696
1	0.00156	1	0.01142	1	0.00141	1	0.11194	1	0.00117	1	0.08956
1.02	0.00173	1.02	0.0143	1.02	0.00167	1.02	0.12841	1.02	0.00121	1.02	0.10027
1.04	0.00195	1.04	0.019	1.04	0.00192	1.04	0.14118	1.04	0.00122	1.04	0.10784
1.06	0.00218	1.06	0.02507	1.06	0.00215	1.06	0.14925	1.06	0.00121	1.06	0.11178
1.08	0.00238	1.08	0.03195	1.08	0.00231	1.08	0.15242	1.08	0.00117	1.08	0.11277
1.1	0.00251	1.1	0.0391	1.1	0.00242	1.1	0.15119	1.1	0.00111	1.1	0.11248
1.12	0.00259	1.12	0.046	1.12	0.00247	1.12	0.14661	1.12	0.00103	1.12	0.11335
1.14	0.00264	1.14	0.05228	1.14	0.00248	1.14	0.13997	1.14	0.000950859	1.14	0.11728
1.16	0.0027	1.16	0.05778	1.16	0.00248	1.16	0.13234	1.16	0.000870559	1.16	0.12472
1.18	0.00279	1.18	0.06241	1.18	0.00244	1.18	0.12412	1.18	0.000804599	1.18	0.13457
1.2	0.00288	1.2	0.06596	1.2	0.00235	1.2	0.11504	1.2	0.000790386	1.2	0.14497
1.22	0.00294	1.22	0.06807	1.22	0.00222	1.22	0.10497	1.22	0.000857794	1.22	0.1542
1.24	0.00291	1.24	0.06858	1.24	0.00203	1.24	0.0943	1.24	0.000975072	1.24	0.16118
1.26	0.00279	1.26	0.06747	1.26	0.00186	1.26	0.08394	1.26	0.00109	1.26	0.16556
1.28	0.00263	1.28	0.06484	1.28	0.00176	1.28	0.07542	1.28	0.00119	1.28	0.16746
1.3	0.00248	1.3	0.06086	1.3	0.00174	1.3	0.07095	1.3	0.00127	1.3	0.16718
1.32	0.00239	1.32	0.05577	1.32	0.0018	1.32	0.07254	1.32	0.00132	1.32	0.16511
1.34	0.00237	1.34	0.04991	1.34	0.00195	1.34	0.08024	1.34	0.00137	1.34	0.16185
1.36	0.00238	1.36	0.04364	1.36	0.00212	1.36	0.09197	1.36	0.0014	1.36	0.15802
1.38	0.00242	1.38	0.03736	1.38	0.00232	1.38	0.10485	1.38	0.00143	1.38	0.15401
1.4	0.0025	1.4	0.03138	1.4	0.00254	1.4	0.11646	1.4	0.00143	1.4	0.14972
1.42	0.0026	1.42	0.02617	1.42	0.00278	1.42	0.12562	1.42	0.0014	1.42	0.14496
1.44	0.00275	1.44	0.02207	1.44	0.00309	1.44	0.13249	1.44	0.00136	1.44	0.13977
1.46	0.00292	1.46	0.01953	1.46	0.00347	1.46	0.13825	1.46	0.0013	1.46	0.13429
1.48	0.00306	1.48	0.01891	1.48	0.0039	1.48	0.14396	1.48	0.00125	1.48	0.12851
1.5	0.00319	1.5	0.02013	1.5	0.00439	1.5	0.14979	1.5	0.00123	1.5	0.12249
1.52	0.00331	1.52	0.02253	1.52	0.00486	1.52	0.15473	1.52	0.00122	1.52	0.1166
1.54	0.00344	1.54	0.02537	1.54	0.00529	1.54	0.15738	1.54	0.00123	1.54	0.11087
1.56	0.00357	1.56	0.02807	1.56	0.00564	1.56	0.15694	1.56	0.00124	1.56	0.10482
1.58	0.00369	1.58	0.03029	1.58	0.00592	1.58	0.15336	1.58	0.00127	1.58	0.09814
1.6	0.00374	1.6	0.03178	1.6	0.0061	1.6	0.14707	1.6	0.00128	1.6	0.09115
1.62	0.00372	1.62	0.03239	1.62	0.00618	1.62	0.13866	1.62	0.00128	1.62	0.08405
1.64	0.0036	1.64	0.03223	1.64	0.00617	1.64	0.1287	1.64	0.00127	1.64	0.07646
1.66	0.00338	1.66	0.03165	1.66	0.00606	1.66	0.11733	1.66	0.00127	1.66	0.06748
1.68	0.00307	1.68	0.03091	1.68	0.00582	1.68	0.10428	1.68	0.00124	1.68	0.05668
1.7	0.00274	1.7	0.02992	1.7	0.00548	1.7	0.08934	1.7	0.0012	1.7	0.045
1.72	0.00244	1.72	0.02827	1.72	0.00507	1.72	0.07284	1.72	0.00113	1.72	0.03515
1.74	0.00219	1.74	0.02548	1.74	0.00463	1.74	0.05584	1.74	0.00104	1.74	0.03096
1.76	0.00198	1.76	0.02134	1.76	0.00415	1.76	0.04091	1.76	0.000908479	1.76	0.03342
1.78	0.00182	1.78	0.01616	1.78	0.00371	1.78	0.03267	1.78	0.000768512	1.78	0.03878
1.8	0.00173	1.8	0.01094	1.8	0.00332	1.8	0.03387	1.8	0.00062878	1.8	0.0435
1.82	0.00168	1.82	0.00756	1.82	0.00299	1.82	0.03939	1.82	0.000516998	1.82	0.04622
1.84	0.00163	1.84	0.00768	1.84	0.00262	1.84	0.04363	1.84	0.000425422	1.84	0.04705
1.86	0.00162	1.86	0.00924	1.86	0.00227	1.86	0.04513	1.86	0.000341198	1.86	0.04657
1.88	0.0016	1.88	0.01078	1.88	0.00187	1.88	0.04509	1.88	0.000226648	1.88	0.04492
1.9	0.0016	1.9	0.01261	1.9	0.00143	1.9	0.04519	1.9	7.82625e-05	1.9	0.04157
1.92	0.00166	1.92	0.01546	1.92	0.000971883	1.92	0.046	1.92	0.000150258	1.92	0.03586
1.94	0.00177	1.94	0.01961	1.94	0.000537065	1.94	0.04728	1.94	0.000391553	1.94	0.0277
1.96	0.00193	1.96	0.02506	1.96	0.00025331	1.96	0.04875	1.96	0.000635604	1.96	0.01777
1.98	0.00214	1.98	0.03167	1.98	0.000384109	1.98	0.05049	1.98	0.00086566	1.98	0.00906
2	0.00237	2	0.03924	2	0.000579915	2	0.0525	2	0.00107	2	0.0128
2.02	0.00262	2.02	0.04707	2.02	0.000713989	2.02	0.05429	2.02	0.00124	2.02	0.0239
2.04	0.00287	2.04	0.05422	2.04	0.000786756	2.04	0.05488	2.04	0.00139	2.04	0.03545
2.06	0.00305	2.06	0.05971	2.06	0.000840659	2.06	0.05337	2.06	0.00152	2.06	0.0464
2.08	0.00319	2.08	0.06291	2.08	0.00086084	2.08	0.04961	2.08	0.00162	2.08	0.05657
2.1	0.00322	2.1	0.06352	2.1	0.000918569	2.1	0.04424	2.1	0.00169	2.1	0.06555
2.12	0.00317	2.12	0.06154	2.12	0.00104	2.12	0.03842	2.12	0.00175	2.12	0.0726
2.14	0.00307	2.14	0.05724	2.14	0.00118	2.14	0.03338	2.14	0.00178	2.14	0.07731
2.16	0.00294	2.16	0.05133	2.16	0.00135	2.16	0.03014	2.16	0.00183	2.16	0.08022
2.18	0.00275	2.18	0.04499	2.18	0.00149	2.18	0.02933	2.18	0.00184	2.18	0.08248
2.2	0.00258	2.2	0.03955	2.2	0.00159	2.2	0.03064	2.2	0.00183	2.2	0.08535
2.22	0.00239	2.22	0.0359	2.22	0.00168	2.22	0.03319	2.22	0.0018	2.22	0.08935
2.24	0.00222	2.24	0.03393	2.24	0.00176	2.24	0.03625	2.24	0.00176	2.24	0.09405
2.26	0.00207	2.26	0.03293	2.26	0.00178	2.26	0.03938	2.26	0.00168	2.26	0.09867
2.28	0.00192	2.28	0.03255	2.28	0.00183	2.28	0.04236	2.28	0.00163	2.28	0.10284
2.3	0.00174	2.3	0.03303	2.3	0.00192	2.3	0.04487	2.3	0.00156	2.3	0.10654
2.32	0.00156	2.32	0.03466	2.32	0.00205	2.32	0.04635	2.32	0.00151	2.32	0.10962
2.34	0.00142	2.34	0.03728	2.34	0.00214	2.34	0.04647	2.34	0.00148	2.34	0.1119
2.36	0.00128	2.36	0.04037	2.36	0.00231	2.36	0.0455	2.36	0.00148	2.36	0.11345
2.38	0.00122	2.38	0.04356	2.38	0.00246	2.38	0.04413	2.38	0.00151	2.38	0.11496
2.4	0.00127	2.4	0.0466	2.4	0.00263	2.4	0.0429	2.4	0.0016	2.4	0.11697
2.42	0.00128	2.42	0.04919	2.42	0.00282	2.42	0.04167	2.42	0.00166	2.42	0.11914
2.44	0.00133	2.44	0.05123	2.44	0.00296	2.44	0.04017	2.44	0.00169	2.44	0.12098
2.46	0.00146	2.46	0.05294	2.46	0.00303	2.46	0.0382	2.46	0.00169	2.46	0.12269
2.48	0.00161	2.48	0.05453	2.48	0.00304	2.48	0.0358	2.48	0.00164	2.48	0.12489
2.5	0.00186	2.5	0.05586	2.5	0.00297	2.5	0.03307	2.5	0.00157	2.5	0.12773
2.52	0.00214	2.52	0.05674	2.52	0.00285	2.52	0.03045	2.52	0.00148	2.52	0.13096
2.54	0.00246	2.54	0.05681	2.54	0.0027	2.54	0.02888	2.54	0.00141	2.54	0.13414
2.56	0.00267	2.56	0.0558	2.56	0.00252	2.56	0.0291	2.56	0.00134	2.56	0.1371
2.58	0.00289	2.58	0.05364	2.58	0.00231	2.58	0.03109	2.58	0.00127	2.58	0.13955
2.6	0.00308	2.6	0.05061	2.6	0.00211	2.6	0.03386	2.6	0.00121	2.6	0.14125
2.62	0.00329	2.62	0.04738	2.62	0.00189	2.62	0.03649	2.62	0.00122	2.62	0.14217
2.64	0.00343	2.64	0.04489	2.64	0.00169	2.64	0.03842	2.64	0.00125	2.64	0.14336
2.66	0.00358	2.66	0.04368	2.66	0.00153	2.66	0.03942	2.66	0.00132	2.66	0.1454
2.68	0.00375	2.68	0.04337	2.68	0.00144	2.68	0.03953	2.68	0.00141	2.68	0.14749
2.7	0.00388	2.7	0.04303	2.7	0.00141	2.7	0.03886	2.7	0.00147	2.7	0.14801
2.72	0.00399	2.72	0.04223	2.72	0.0014	2.72	0.0375	2.72	0.00151	2.72	0.14614
2.74	0.00415	2.74	0.04162	2.74	0.0014	2.74	0.03589	2.74	0.00153	2.74	0.14253
2.76	0.0043	2.76	0.04212	2.76	0.0014	2.76	0.0345	2.76	0.00154	2.76	0.13831
2.78	0.00447	2.78	0.04421	2.78	0.0014	2.78	0.03355	2.78	0.00154	2.78	0.13352
2.8	0.00465	2.8	0.04786	2.8	0.00137	2.8	0.03305	2.8	0.00156	2.8	0.12728
2.82	0.00478	2.82	0.05207	2.82	0.00128	2.82	0.03281	2.82	0.0016	2.82	0.11918
2.84	0.00483	2.84	0.05485	2.84	0.00124	2.84	0.03301	2.84	0.00162	2.84	0.1092
2.86	0.00486	2.86	0.05468	2.86	0.00117	2.86	0.03357	2.86	0.00167	2.86	0.0967
2.88	0.00489	2.88	0.05119	2.88	0.00103	2.88	0.03408	2.88	0.00177	2.88	0.08134
2.9	0.00486	2.9	0.04519	2.9	0.000869608	2.9	0.03407	2.9	0.00185	2.9	0.06411
2.92	0.00477	2.92	0.03776	2.92	0.000738102	2.92	0.03321	2.92	0.00192	2.92	0.04708
2.94	0.00451	2.94	0.02973	2.94	0.000611376	2.94	0.03187	2.94	0.00197	2.94	0.03269
2.96	0.00405	2.96	0.02158	2.96	0.000636464	2.96	0.03058	2.96	0.00197	2.96	0.02297
2.98	0.00346	2.98	0.01366	2.98	0.000684884	2.98	0.02944	2.98	0.00191	2.98	0.01984
3	0.00282	3	0.00636	3	0.000816895	3	0.0282	3	0.00188	3	0.0227
3.02	0.00226	3.02	0.00218	3.02	0.000880986	3.02	0.0266	3.02	0.00185	3.02	0.02958
3.04	0.00194	3.04	0.00663	3.04	0.000860009	3.04	0.02449	3.04	0.00186	3.04	0.03771
3.06	0.00196	3.06	0.00983	3.06	0.000842349	3.06	0.02217	3.06	0.00199	3.06	0.04417
3.08	0.00217	3.08	0.01128	3.08	0.000778188	3.08	0.02034	3.08	0.00211	3.08	0.04918
3.1	0.00241	3.1	0.01267	3.1	0.000729841	3.1	0.02037	3.1	0.00223	3.1	0.05647
3.12	0.00258	3.12	0.01662	3.12	0.000732567	3.12	0.02276	3.12	0.00231	3.12	0.06823
3.14	0.00262	3.14	0.02263	3.14	0.000792529	3.14	0.02594	3.14	0.00236	3.14	0.08126
3.16	0.00263	3.16	0.02839	3.16	0.000854238	3.16	0.02836	3.16	0.00236	3.16	0.09067
3.18	0.00265	3.18	0.03198	3.18	0.000938333	3.18	0.02967	3.18	0.00236	3.18	0.09345
3.2	0.00269	3.2	0.03189	3.2	0.00105	3.2	0.02993	3.2	0.0024	3.2	0.09121
3.22	0.00281	3.22	0.02928	3.22	0.00113	3.22	0.02868	3.22	0.00243	3.22	0.08805
3.24	0.00288	3.24	0.02577	3.24	0.00124	3.24	0.02498	3.24	0.00248	3.24	0.08447
3.26	0.00301	3.26	0.02321	3.26	0.00134	3.26	0.01855	3.26	0.00255	3.26	0.0776
3.28	0.00302	3.28	0.02224	3.28	0.00143	3.28	0.01223	3.28	0.00257	3.28	0.06634
3.3	0.00298	3.3	0.02181	3.3	0.00149	3.3	0.01446	3.3	0.00258	3.3	0.05405
3.32	0.00299	3.32	0.02029	3.32	0.00154	3.32	0.02354	3.32	0.0026	3.32	0.04584
3.34	0.00284	3.34	0.01646	3.34	0.00158	3.34	0.03214	3.34	0.00251	3.34	0.04296
3.36	0.00268	3.36	0.01015	3.36	0.00163	3.36	0.0375	3.36	0.00243	3.36	0.04406
3.38	0.00249	3.38	0.00284	3.38	0.0017	3.38	0.03986	3.38	0.00234	3.38	0.04837
3.4	0.00236	3.4	0.00777	3.4	0.00176	3.4	0.04037	3.4	0.00222	3.4	0.05736
3.42	0.00244	3.42	0.01657	3.42	0.00169	3.42	0.04103	3.42	0.00214	3.42	0.07073
3.44	0.00261	3.44	0.02536	3.44	0.00156	3.44	0.04254	3.44	0.00207	3.44	0.08565
3.46	0.00245	3.46	0.03251	3.46	0.0014	3.46	0.0435	3.46	0.00193	3.46	0.09837
3.48	0.00237	3.48	0.03848	3.48	0.0013	3.48	0.04237	3.48	0.00189	3.48	0.10436
3.5	0.00236	3.5	0.04105	3.5	0.00125	3.5	0.03868	3.5	0.00182	3.5	0.10096
3.52	0.00241	3.52	0.04202	3.52	0.00135	3.52	0.03321	3.52	0.00189	3.52	0.08867
3.54	0.00259	3.54	0.04176	3.54	0.00164	3.54	0.02738	3.54	0.00212	3.54	0.06993
3.56	0.00272	3.56	0.04256	3.56	0.00179	3.56	0.02272	3.56	0.00223	3.56	0.05181
3.58	0.00291	3.58	0.04358	3.58	0.002	3.58	0.02114	3.58	0.00241	3.58	0.0463
3.6	0.00299	3.6	0.04383	3.6	0.0021	3.6	0.02462	3.6	0.00249	3.6	0.05757
3.62	0.00298	3.62	0.04208	3.62	0.00217	3.62	0.03169	3.62	0.0025	3.62	0.07497
3.64	0.00286	3.64	0.03761	3.64	0.00216	3.64	0.0395	3.64	0.00248	3.64	0.09105
3.66	0.00257	3.66	0.03007	3.66	0.00231	3.66	0.04528	3.66	0.0024	3.66	0.10284
3.68	0.00235	3.68	0.01982	3.68	0.00238	3.68	0.04779	3.68	0.00234	3.68	0.10888
3.7	0.00223	3.7	0.0096	3.7	0.00244	3.7	0.04704	3.7	0.00222	3.7	0.10961
3.72	0.00211	3.72	0.01636	3.72	0.00248	3.72	0.0445	3.72	0.00213	3.72	0.10892
3.74	0.0022	3.74	0.03269	3.74	0.00244	3.74	0.04125	3.74	0.00205	3.74	0.11047
3.76	0.0023	3.76	0.04771	3.76	0.00248	3.76	0.0385	3.76	0.00206	3.76	0.11296
3.78	0.00228	3.78	0.05878	3.78	0.00256	3.78	0.0359	3.78	0.00201	3.78	0.11369
3.8	0.00224	3.8	0.0645	3.8	0.00249	3.8	0.03339	3.8	0.00191	3.8	0.11026
3.82	0.00233	3.82	0.06474	3.82	0.00249	3.82	0.03144	3.82	0.00188	3.82	0.10142
3.84	0.00229	3.84	0.06078	3.84	0.00248	3.84	0.03085	3.84	0.00184	3.84	0.08811
3.86	0.00229	3.86	0.05489	3.86	0.00244	3.86	0.0326	3.86	0.00173	3.86	0.07239
3.88	0.00224	3.88	0.04996	3.88	0.00245	3.88	0.03664	3.88	0.00172	3.88	0.0573
3.9	0.00217	3.9	0.04807	3.9	0.00262	3.9	0.04247	3.9	0.00171	3.9	0.0465
3.92	0.0022	3.92	0.04966	3.92	0.0027	3.92	0.04969	3.92	0.00162	3.92	0.04168
3.94	0.00225	3.94	0.05222	3.94	0.0029	3.94	0.0579	3.94	0.0016	3.94	0.04214
3.96	0.0024	3.96	0.05392	3.96	0.00302	3.96	0.06621	3.96	0.00152	3.96	0.0462
3.98	0.00259	3.98	0.05368	3.98	0.00307	3.98	0.07342	3.98	0.00141	3.98	0.0512
4	0.00287	4	0.05116	4	0.003	4	0.07899	4	0.00134	4	0.05559
4.02	0.00305	4.02	0.04739	4.02	0.00289	4.02	0.08277	4.02	0.00128	4.02	0.05983
4.04	0.00307	4.04	0.04387	4.04	0.00268	4.04	0.08537	4.04	0.00122	4.04	0.06483
4.06	0.00304	4.06	0.04211	4.06	0.0024	4.06	0.08674	4.06	0.00117	4.06	0.07195
4.08	0.00301	4.08	0.0426	4.08	0.00215	4.08	0.08615	4.08	0.00115	4.08	0.08135
4.1	0.00291	4.1	0.04454	4.1	0.00197	4.1	0.08375	4.1	0.00119	4.1	0.09142
4.12	0.00274	4.12	0.04654	4.12	0.00187	4.12	0.07996	4.12	0.00115	4.12	0.10051
4.14	0.00273	4.14	0.04744	4.14	0.00186	4.14	0.0759	4.14	0.00115	4.14	0.10702
4.16	0.00265	4.16	0.04708	4.16	0.00196	4.16	0.07376	4.16	0.00121	4.16	0.11068
4.18	0.00254	4.18	0.04602	4.18	0.00206	4.18	0.07493	4.18	0.00117	4.18	0.11236
4.2	0.00261	4.2	0.04602	4.2	0.00218	4.2	0.07918	4.2	0.00112	4.2	0.11263
4.22	0.00271	4.22	0.04786	4.22	0.00231	4.22	0.08515	4.22	0.00113	4.22	0.11111
4.24	0.00277	4.24	0.05012	4.24	0.00237	4.24	0.09074	4.24	0.00108	4.24	0.10773
4.26	0.00283	4.26	0.05069	4.26	0.00245	4.26	0.09505	4.26	0.00107	4.26	0.1025
4.28	0.00286	4.28	0.04823	4.28	0.0025	4.28	0.09835	4.28	0.00104	4.28	0.09664
4.3	0.00283	4.3	0.04321	4.3	0.0025	4.3	0.10128	4.3	0.000996962	4.3	0.09179
4.32	0.00277	4.32	0.03738	4.32	0.00249	4.32	0.10391	4.32	0.000923911	4.32	0.08937
4.34	0.00281	4.34	0.0332	4.34	0.00249	4.34	0.106	4.34	0.000814905	4.34	0.08963
4.36	0.00288	4.36	0.033	4.36	0.00244	4.36	0.10668	4.36	0.000769768	4.36	0.09108
4.38	0.003	4.38	0.03656	4.38	0.00238	4.38	0.10567	4.38	0.000769922	4.38	0.09188
4.4	0.00322	4.4	0.04084	4.4	0.0024	4.4	0.10391	4.4	0.000766978	4.4	0.09057
4.42	0.0033	4.42	0.04295	4.42	0.00227	4.42	0.10221	4.42	0.000812149	4.42	0.08779
4.44	0.00327	4.44	0.04148	4.44	0.00206	4.44	0.101	4.44	0.000849602	4.44	0.08676
4.46	0.0032	4.46	0.0365	4.46	0.00192	4.46	0.09852	4.46	0.000823881	4.46	0.08906
4.48	0.00297	4.48	0.02911	4.48	0.00161	4.48	0.094	4.48	0.000837953	4.48	0.09373
4.5	0.00269	4.5	0.02163	4.5	0.0013	4.5	0.08806	4.5	0.000827652	4.5	0.09815
4.52	0.00241	4.52	0.01685	4.52	0.00112	4.52	0.08192	4.52	0.0007666	4.52	0.09933
4.54	0.00213	4.54	0.01583	4.54	0.000908209	4.54	0.07615	4.54	0.000735613	4.54	0.09576
4.56	0.00181	4.56	0.01604	4.56	0.000707047	4.56	0.07017	4.56	0.000674478	4.56	0.08826
4.58	0.00152	4.58	0.0156	4.58	0.000514281	4.58	0.06143	4.58	0.000660898	4.58	0.07824
4.6	0.00157	4.6	0.01469	4.6	0.000655981	4.6	0.04929	4.6	0.000646503	4.6	0.06687
4.62	0.00177	4.62	0.01442	4.62	0.000791666	4.62	0.03429	4.62	0.000748759	4.62	0.05513
4.64	0.00199	4.64	0.01616	4.64	0.00101	4.64	0.01919	4.64	0.000892268	4.64	0.04496
4.66	0.00217	4.66	0.01965	4.66	0.00128	4.66	0.00995	4.66	0.000796147	4.66	0.03952
4.68	0.00207	4.68	0.02414	4.68	0.00122	4.68	0.01042	4.68	0.00084017	4.68	0.03704
4.7	0.00194	4.7	0.0281	4.7	0.00119	4.7	0.0135	4.7	0.000722879	4.7	0.03124
4.72	0.0019	4.72	0.03141	4.72	0.00131	4.72	0.01857	4.72	0.000548555	4.72	0.01996
4.74	0.00176	4.74	0.03467	4.74	0.00107	4.74	0.02642	4.74	0.000494974	4.74	0.01208
4.76	0.0017	4.76	0.03817	4.76	0.00105	4.76	0.03546	4.76	0.000424918	4.76	0.02319
4.78	0.00151	4.78	0.04207	4.78	0.00079993	4.78	0.04412	4.78	0.00042688	4.78	0.03702
4.8	0.0014	4.8	0.04557	4.8	0.000832909	4.8	0.05148	4.8	0.000328821	4.8	0.04629
4.82	0.00117	4.82	0.04835	4.82	0.000627189	4.82	0.05735	4.82	0.00032535	4.82	0.04908
4.84	0.000935215	4.84	0.04988	4.84	0.000475583	4.84	0.06217	4.84	0.00034614	4.84	0.04572
4.86	0.00077451	4.86	0.0506	4.86	0.000483773	4.86	0.06616	4.86	0.000411093	4.86	0.03835
4.88	0.000632953	4.88	0.05115	4.88	0.000309926	4.88	0.06976	4.88	0.000487437	4.88	0.03079
4.9	0.000570787	4.9	0.05167	4.9	0.000511345	4.9	0.07392	4.9	0.000576509	4.9	0.02738
4.92	0.000688767	4.92	0.05222	4.92	0.000613877	4.92	0.07943	4.92	0.000634556	4.92	0.02867
4.94	0.000834245	4.94	0.05199	4.94	0.000792365	4.94	0.0857	4.94	0.000704056	4.94	0.03223
4.96	0.00101	4.96	0.05101	4.96	0.00101	4.96	0.0919	4.96	0.000793028	4.96	0.03416
4.98	0.00125	4.98	0.0497	4.98	0.00124	4.98	0.0973	4.98	0.000867658	4.98	0.03309
5	0.00151	5	0.0482	5	0.00158	5	0.10188	5	0.000976023	5	0.0283
5.02	0.0018	5.02	0.04627	5.02	0.00159	5.02	0.10531	5.02	0.00098298	5.02	0.02067
5.04	0.00203	5.04	0.04282	5.04	0.00192	5.04	0.1069	5.04	0.00108	5.04	0.01212
5.06	0.00219	5.06	0.03796	5.06	0.00169	5.06	0.1071	5.06	0.00105	5.06	0.01104
5.08	0.00224	5.08	0.03206	5.08	0.0019	5.08	0.10781	5.08	0.00111	5.08	0.02167
5.1	0.00213	5.1	0.02678	5.1	0.00188	5.1	0.10944	5.1	0.00107	5.1	0.03375
5.12	0.00187	5.12	0.02334	5.12	0.00185	5.12	0.11106	5.12	0.00096606	5.12	0.04286
5.14	0.00162	5.14	0.0224	5.14	0.00146	5.14	0.11134	5.14	0.000656543	5.14	0.04803
5.16	0.00149	5.16	0.02188	5.16	0.00183	5.16	0.10855	5.16	0.000601281	5.16	0.04871
5.18	0.0016	5.18	0.02142	5.18	0.00173	5.18	0.10282	5.18	0.000418643	5.18	0.047
5.2	0.00182	5.2	0.02041	5.2	0.00168	5.2	0.0955	5.2	0.000356525	5.2	0.04435
5.22	0.00212	5.22	0.01888	5.22	0.00165	5.22	0.08815	5.22	0.000440851	5.22	0.04212
5.24	0.00231	5.24	0.0175	5.24	0.00136	5.24	0.08205	5.24	0.000632783	5.24	0.04068
5.26	0.00247	5.26	0.01643	5.26	0.00124	5.26	0.07636	5.26	0.000805184	5.26	0.0384
5.28	0.00256	5.28	0.01588	5.28	0.00127	5.28	0.07184	5.28	0.000955212	5.28	0.03449
5.3	0.00262	5.3	0.01581	5.3	0.00123	5.3	0.06907	5.3	0.00102	5.3	0.02973
5.32	0.00251	5.32	0.01517	5.32	0.00155	5.32	0.06713	5.32	0.00124	5.32	0.02632
5.34	0.00261	5.34	0.01361	5.34	0.00161	5.34	0.06428	5.34	0.00112	5.34	0.0246
5.36	0.0026	5.36	0.01131	5.36	0.00171	5.36	0.05927	5.36	0.00113	5.36	0.0248
5.38	0.00262	5.38	0.00851	5.38	0.00198	5.38	0.05178	5.38	0.00112	5.38	0.02527
5.4	0.0025	5.4	0.00579	5.4	0.002	5.4	0.04324	5.4	0.00106	5.4	0.02515
5.42	0.00237	5.42	0.00367	5.42	0.00206	5.42	0.03583	5.42	0.000977174	5.42	0.02431
5.44	0.00218	5.44	0.00282	5.44	0.00216	5.44	0.03135	5.44	0.000866121	5.44	0.02328
5.46	0.00199	5.46	0.00331	5.46	0.00206	5.46	0.0296	5.46	0.000690534	5.46	0.02274
5.48	0.00194	5.48	0.00454	5.48	0.00222	5.48	0.02864	5.48	0.000599615	5.48	0.02305
5.5	0.00195	5.5	0.00568	5.5	0.00196	5.5	0.02706	5.5	0.000406902	5.5	0.0233
5.52	0.00202	5.52	0.00611	5.52	0.00198	5.52	0.02496	5.52	0.000362847	5.52	0.0233
5.54	0.00204	5.54	0.00572	5.54	0.00179	5.54	0.02248	5.54	0.000349209	5.54	0.02239
5.56	0.00208	5.56	0.00467	5.56	0.00173	5.56	0.01993	5.56	0.000361045	5.56	0.02089
5.58	0.00211	5.58	0.00326	5.58	0.00172	5.58	0.01768	5.58	0.000378338	5.58	0.01936
5.6	0.0021	5.6	0.00192	5.6	0.0016	5.6	0.01598	5.6	0.000407461	5.6	0.01773
5.62	0.00214	5.62	0.00104	5.62	0.00157	5.62	0.01523	5.62	0.000438394	5.62	0.01587
5.64	0.00226	5.64	0.00203	5.64	0.00164	5.64	0.01547	5.64	0.00046862	5.64	0.01357
5.66	0.00241	5.66	0.00337	5.66	0.0016	5.66	0.01628	5.66	0.000546624	5.66	0.0114
5.68	0.00256	5.68	0.00446	5.68	0.00162	5.68	0.01735	5.68	0.00061112	5.68	0.01094
5.7	0.00263	5.7	0.00527	5.7	0.00167	5.7	0.01802	5.7	0.000646237	5.7	0.01265
5.72	0.00257	5.72	0.00593	5.72	0.00158	5.72	0.01768	5.72	0.000653432	5.72	0.01502
5.74	0.00244	5.74	0.00623	5.74	0.00151	5.74	0.01587	5.74	0.000622388	5.74	0.01708
5.76	0.00226	5.76	0.00615	5.76	0.00141	5.76	0.01269	5.76	0.000569925	5.76	0.01871
5.78	0.00214	5.78	0.00573	5.78	0.00144	5.78	0.00854	5.78	0.000533012	5.78	0.01998
5.8	0.00208	5.8	0.00537	5.8	0.0014	5.8	0.00443	5.8	0.000515744	5.8	0.02095
5.82	0.00205	5.82	0.0052	5.82	0.00124	5.82	0.00434	5.82	0.000538655	5.82	0.02156
5.84	0.00206	5.84	0.0054	5.84	0.0013	5.84	0.0077	5.84	0.000557679	5.84	0.02169
5.86	0.00201	5.86	0.00537	5.86	0.00127	5.86	0.01071	5.86	0.000567787	5.86	0.02189
5.88	0.00196	5.88	0.00492	5.88	0.00117	5.88	0.01267	5.88	0.000566185	5.88	0.0226
5.9	0.00197	5.9	0.0044	5.9	0.00132	5.9	0.01346	5.9	0.000542135	5.9	0.02319
5.92	0.00205	5.92	0.00433	5.92	0.00134	5.92	0.0132	5.92	0.000557138	5.92	0.02309
5.94	0.00216	5.94	0.00518	5.94	0.00127	5.94	0.01261	5.94	0.000625465	5.94	0.02232
5.96	0.00233	5.96	0.00662	5.96	0.00133	5.96	0.01259	5.96	0.000701303	5.96	0.02124
5.98	0.00244	5.98	0.0081	5.98	0.00131	5.98	0.01327	5.98	0.0007803	5.98	0.02065
6	0.00247	6	0.00963	6	0.00121	6	0.01393	6	0.000835643	6	0.02042
6.02	0.00243	6.02	0.01127	6.02	0.00129	6.02	0.0139	6.02	0.000835085	6.02	0.01964
6.04	0.00237	6.04	0.01295	6.04	0.00131	6.04	0.01347	6.04	0.000815993	6.04	0.01785
6.06	0.00231	6.06	0.01451	6.06	0.00128	6.06	0.01365	6.06	0.000796389	6.06	0.01498
6.08	0.00229	6.08	0.01567	6.08	0.00126	6.08	0.01536	6.08	0.000806751	6.08	0.01144
6.1	0.00228	6.1	0.01624	6.1	0.00129	6.1	0.01808	6.1	0.000846492	6.1	0.00839
6.12	0.00227	6.12	0.01618	6.12	0.00119	6.12	0.02059	6.12	0.000893732	6.12	0.00736
6.14	0.00224	6.14	0.01531	6.14	0.0012	6.14	0.02163	6.14	0.000933275	6.14	0.00885
6.16	0.00216	6.16	0.01376	6.16	0.00128	6.16	0.02071	6.16	0.000955874	6.16	0.01143
6.18	0.00203	6.18	0.01187	6.18	0.0013	6.18	0.01812	6.18	0.000928357	6.18	0.01404
6.2	0.00186	6.2	0.00987	6.2	0.00138	6.2	0.01493	6.2	0.000867638	6.2	0.01633
6.22	0.00167	6.22	0.0082	6.22	0.0015	6.22	0.01228	6.22	0.000789369	6.22	0.01809
6.24	0.00153	6.24	0.00701	6.24	0.00153	6.24	0.01058	6.24	0.000654159	6.24	0.01902
6.26	0.0015	6.26	0.00619	6.26	0.00165	6.26	0.00922	6.26	0.000566423	6.26	0.01854
6.28	0.00157	6.28	0.0059	6.28	0.0016	6.28	0.00764	6.28	0.000448145	6.28	0.01678
6.3	0.00174	6.3	0.00615	6.3	0.00162	6.3	0.00625	6.3	0.000428927	6.3	0.01417
6.32	0.00195	6.32	0.00689	6.32	0.0016	6.32	0.00622	6.32	0.00047067	6.32	0.01227
6.34	0.00218	6.34	0.00755	6.34	0.00159	6.34	0.00732	6.34	0.000558126	6.34	0.01259
6.36	0.00238	6.36	0.0077	6.36	0.00159	6.36	0.00853	6.36	0.000649926	6.36	0.01527
6.38	0.00251	6.38	0.00731	6.38	0.00158	6.38	0.00958	6.38	0.000733433	6.38	0.01897
6.4	0.00256	6.4	0.00666	6.4	0.00151	6.4	0.01068	6.4	0.000776105	6.4	0.02268
6.42	0.00256	6.42	0.00604	6.42	0.00146	6.42	0.01175	6.42	0.000803322	6.42	0.02563
6.44	0.00253	6.44	0.00547	6.44	0.00141	6.44	0.01247	6.44	0.00080526	6.44	0.02749
6.46	0.00252	6.46	0.00487	6.46	0.00138	6.46	0.01238	6.46	0.000801149	6.46	0.02778
6.48	0.00252	6.48	0.00416	6.48	0.00139	6.48	0.01125	6.48	0.000801232	6.48	0.02628
6.5	0.00252	6.5	0.00336	6.5	0.0014	6.5	0.0091	6.5	0.000811488	6.5	0.02307
6.52	0.00254	6.52	0.00249	6.52	0.00142	6.52	0.00629	6.52	0.000793831	6.52	0.01874
6.54	0.00253	6.54	0.00252	6.54	0.00143	6.54	0.00385	6.54	0.000790154	6.54	0.01397
6.56	0.00252	6.56	0.00357	6.56	0.00143	6.56	0.0037	6.56	0.00079634	6.56	0.00975
6.58	0.00249	6.58	0.00489	6.58	0.00142	6.58	0.00578	6.58	0.000795648	6.58	0.00737
6.6	0.00244	6.6	0.00611	6.6	0.00142	6.6	0.0082	6.6	0.000793795	6.6	0.00748
6.62	0.00237	6.62	0.00707	6.62	0.00144	6.62	0.01029	6.62	0.00079155	6.62	0.00861
6.64	0.00232	6.64	0.00788	6.64	0.00147	6.64	0.01163	6.64	0.000764581	6.64	0.00919
6.66	0.00228	6.66	0.00862	6.66	0.0015	6.66	0.01206	6.66	0.000705154	6.66	0.00852
6.68	0.00225	6.68	0.0093	6.68	0.00151	6.68	0.01164	6.68	0.000669485	6.68	0.00679
6.7	0.00222	6.7	0.00986	6.7	0.00149	6.7	0.01072	6.7	0.000638778	6.7	0.00512
6.72	0.00222	6.72	0.01027	6.72	0.00145	6.72	0.00955	6.72	0.000630854	6.72	0.00514
6.74	0.0022	6.74	0.01047	6.74	0.00138	6.74	0.00833	6.74	0.000643743	6.74	0.0068
6.76	0.00219	6.76	0.01027	6.76	0.00133	6.76	0.00736	6.76	0.000648111	6.76	0.00887
6.78	0.0022	6.78	0.00961	6.78	0.0013	6.78	0.00695	6.78	0.000634227	6.78	0.01054
6.8	0.00218	6.8	0.0087	6.8	0.00127	6.8	0.00698	6.8	0.000642395	6.8	0.01135
6.82	0.00218	6.82	0.0077	6.82	0.00127	6.82	0.00697	6.82	0.000637558	6.82	0.01118
6.84	0.0022	6.84	0.00681	6.84	0.00128	6.84	0.00673	6.84	0.000636328	6.84	0.01017
6.86	0.00225	6.86	0.00616	6.86	0.00131	6.86	0.00646	6.86	0.000647767	6.86	0.00886
6.88	0.0023	6.88	0.00581	6.88	0.00136	6.88	0.00654	6.88	0.000670859	6.88	0.00828
6.9	0.0024	6.9	0.00574	6.9	0.00144	6.9	0.00739	6.9	0.000668982	6.9	0.00935
6.92	0.00246	6.92	0.00588	6.92	0.0015	6.92	0.00905	6.92	0.000673564	6.92	0.01147
6.94	0.00254	6.94	0.00585	6.94	0.00156	6.94	0.01092	6.94	0.00066577	6.94	0.0133
6.96	0.0026	6.96	0.00544	6.96	0.0016	6.96	0.01245	6.96	0.000661088	6.96	0.01385
6.98	0.00264	6.98	0.00459	6.98	0.00159	6.98	0.01335	6.98	0.000675922	6.98	0.01283
7	0.0027	7	0.00349	7	0.00158	7	0.01366	7	0.000690138	7	0.01041
7.02	0.00281	7.02	0.00241	7.02	0.00161	7.02	0.01367	7.02	0.000714136	7.02	0.00692
7.04	0.00294	7.04	0.00161	7.04	0.00162	7.04	0.01365	7.04	0.000764988	7.04	0.00279
7.06	0.00308	7.06	0.0017	7.06	0.00162	7.06	0.0137	7.06	0.000830515	7.06	0.00193
7.08	0.0032	7.08	0.00249	7.08	0.00163	7.08	0.01379	7.08	0.00088266	7.08	0.00601
7.1	0.00326	7.1	0.0034	7.1	0.0016	7.1	0.01365	7.1	0.000928188	7.1	0.00942
7.12	0.00326	7.12	0.00425	7.12	0.00152	7.12	0.01304	7.12	0.000968243	7.12	0.01178
7.14	0.00324	7.14	0.00507	7.14	0.00145	7.14	0.01196	7.14	0.000994413	7.14	0.01292
7.16	0.0032	7.16	0.00602	7.16	0.00141	7.16	0.0109	7.16	0.000998183	7.16	0.01281
7.18	0.00316	7.18	0.00714	7.18	0.00134	7.18	0.01065	7.18	0.00101	7.18	0.01177
7.2	0.00312	7.2	0.00845	7.2	0.00128	7.2	0.01164	7.2	0.00103	7.2	0.01021
7.22	0.00312	7.22	0.00986	7.22	0.00123	7.22	0.01313	7.22	0.00106	7.22	0.00869
7.24	0.00309	7.24	0.01118	7.24	0.00113	7.24	0.01418	7.24	0.00111	7.24	0.00764
7.26	0.00309	7.26	0.01215	7.26	0.00115	7.26	0.01428	7.26	0.00111	7.26	0.00723
7.28	0.00307	7.28	0.01273	7.28	0.00111	7.28	0.01346	7.28	0.00113	7.28	0.00736
7.3	0.00303	7.3	0.01287	7.3	0.00106	7.3	0.01201	7.3	0.00115	7.3	0.00786
7.32	0.00297	7.32	0.01261	7.32	0.000977303	7.32	0.01029	7.32	0.00117	7.32	0.00852
7.34	0.00292	7.34	0.01192	7.34	0.00102	7.34	0.00865	7.34	0.00116	7.34	0.00921
7.36	0.00283	7.36	0.011	7.36	0.000994273	7.36	0.00745	7.36	0.00115	7.36	0.0096
7.38	0.0027	7.38	0.01001	7.38	0.000968365	7.38	0.00684	7.38	0.00112	7.38	0.00976
7.4	0.00255	7.4	0.00921	7.4	0.000919985	7.4	0.00676	7.4	0.00108	7.4	0.01003
7.42	0.00238	7.42	0.0088	7.42	0.000882815	7.42	0.00695	7.42	0.00103	7.42	0.01069
7.44	0.00219	7.44	0.00869	7.44	0.000844629	7.44	0.00704	7.44	0.000985448	7.44	0.01164
7.46	0.002	7.46	0.00858	7.46	0.000839726	7.46	0.00666	7.46	0.000930548	7.46	0.01263
7.48	0.00181	7.48	0.00818	7.48	0.000821279	7.48	0.00556	7.48	0.000860511	7.48	0.01357
7.5	0.00164	7.5	0.00741	7.5	0.000858573	7.5	0.0037	7.5	0.000786475	7.5	0.01443
7.52	0.00151	7.52	0.0063	7.52	0.000869308	7.52	0.00168	7.52	0.000708542	7.52	0.01512
7.54	0.00144	7.54	0.0051	7.54	0.000886218	7.54	0.00292	7.54	0.000650739	7.54	0.01553
7.56	0.00145	7.56	0.00434	7.56	0.000840838	7.56	0.00581	7.56	0.00061249	7.56	0.0158
7.58	0.0015	7.58	0.0045	7.58	0.000866672	7.58	0.00851	7.58	0.000610596	7.58	0.01605
7.6	0.00154	7.6	0.00528	7.6	0.000894323	7.6	0.01065	7.6	0.000619589	7.6	0.01638
7.62	0.00155	7.62	0.00603	7.62	0.000894183	7.62	0.01198	7.62	0.000612645	7.62	0.01665
7.64	0.00154	7.64	0.00635	7.64	0.000869713	7.64	0.01242	7.64	0.000590942	7.64	0.01683
7.66	0.00153	7.66	0.00601	7.66	0.000842358	7.66	0.01223	7.66	0.000569421	7.66	0.01696
7.68	0.00153	7.68	0.00494	7.68	0.000804313	7.68	0.0118	7.68	0.000554012	7.68	0.017
7.7	0.00154	7.7	0.00325	7.7	0.000757436	7.7	0.01175	7.7	0.000549892	7.7	0.01681
7.72	0.00154	7.72	0.00141	7.72	0.0006865	7.72	0.01265	7.72	0.000545858	7.72	0.01612
7.74	0.00153	7.74	0.00189	7.74	0.000600913	7.74	0.01439	7.74	0.000537236	7.74	0.01474
7.76	0.00149	7.76	0.00378	7.76	0.000500958	7.76	0.01603	7.76	0.000546908	7.76	0.01278
7.78	0.00145	7.78	0.00544	7.78	0.000409152	7.78	0.01696	7.78	0.000557686	7.78	0.01066
7.8	0.00141	7.8	0.00682	7.8	0.000334555	7.8	0.01745	7.8	0.000566499	7.8	0.00899
7.82	0.00138	7.82	0.00802	7.82	0.000301854	7.82	0.01812	7.82	0.00055104	7.82	0.0081
7.84	0.00135	7.84	0.00904	7.84	0.000223984	7.84	0.0191	7.84	0.000572724	7.84	0.00782
7.86	0.00134	7.86	0.00988	7.86	0.000178988	7.86	0.02	7.86	0.000581153	7.86	0.00754
7.88	0.00132	7.88	0.0105	7.88	0.000118789	7.88	0.02042	7.88	0.000592748	7.88	0.00702
7.9	0.00129	7.9	0.01086	7.9	6.3982e-05	7.9	0.0201	7.9	0.000595215	7.9	0.00628
7.92	0.00124	7.92	0.01101	7.92	4.53153e-05	7.92	0.01904	7.92	0.00059672	7.92	0.00567
7.94	0.00117	7.94	0.01091	7.94	9.64973e-05	7.94	0.01732	7.94	0.00058838	7.94	0.00569
7.96	0.00107	7.96	0.01059	7.96	0.000160322	7.96	0.01521	7.96	0.000570787	7.96	0.00644
7.98	0.000942354	7.98	0.01013	7.98	0.000194004	7.98	0.01297	7.98	0.000537462	7.98	0.00753
8	0.000803284	8	0.00962	8	0.000236909	8	0.01083	8	0.000497173	8	0.00867
8.02	0.000666071	8.02	0.00918	8.02	0.000245329	8.02	0.00896	8.02	0.000445354	8.02	0.00983
8.04	0.000540507	8.04	0.00887	8.04	0.000235382	8.04	0.00742	8.04	0.000386683	8.04	0.01106
8.06	0.000425938	8.06	0.00876	8.06	0.000222099	8.06	0.00627	8.06	0.00033312	8.06	0.01234
8.08	0.000346498	8.08	0.00884	8.08	0.000199379	8.08	0.00557	8.08	0.000280855	8.08	0.01352
8.1	0.00027284	8.1	0.00902	8.1	0.000198307	8.1	0.00529	8.1	0.000231505	8.1	0.01445
8.12	0.000205745	8.12	0.0091	8.12	0.000243864	8.12	0.00534	8.12	0.000199282	8.12	0.01496
8.14	0.00014597	8.14	0.00898	8.14	0.00032242	8.14	0.00559	8.14	0.000180822	8.14	0.01496
8.16	0.000156859	8.16	0.00867	8.16	0.000412043	8.16	0.00589	8.16	0.000165299	8.16	0.01459
8.18	0.000242136	8.18	0.00838	8.18	0.000503819	8.18	0.00613	8.18	0.000150172	8.18	0.01423
8.2	0.00036371	8.2	0.00831	8.2	0.00059097	8.2	0.00623	8.2	0.000127466	8.2	0.01405
8.22	0.000493889	8.22	0.00851	8.22	0.000665878	8.22	0.00607	8.22	9.94403e-05	8.22	0.01406
8.24	0.000628668	8.24	0.00873	8.24	0.000740431	8.24	0.00558	8.24	7.27264e-05	8.24	0.01409
8.26	0.000734804	8.26	0.00882	8.26	0.000764964	8.26	0.00477	8.26	4.42953e-05	8.26	0.01399
8.28	0.00083768	8.28	0.00871	8.28	0.000783048	8.28	0.00371	8.28	4.63596e-05	8.28	0.01369
8.3	0.000911701	8.3	0.00851	8.3	0.000786089	8.3	0.00249	8.3	7.66284e-05	8.3	0.01332
8.32	0.000962841	8.32	0.00835	8.32	0.000797507	8.32	0.00134	8.32	0.000112018	8.32	0.01325
8.34	0.000986339	8.34	0.00824	8.34	0.000768236	8.34	0.00153	8.34	0.000139408	8.34	0.01376
8.36	0.000992932	8.36	0.00814	8.36	0.000756748	8.36	0.00305	8.36	0.000159447	8.36	0.0146
8.38	0.000972297	8.38	0.00795	8.38	0.00073665	8.38	0.00476	8.38	0.000170236	8.38	0.01527
8.4	0.000934922	8.4	0.00763	8.4	0.000714695	8.4	0.00629	8.4	0.000171715	8.4	0.01543
8.42	0.000888377	8.42	0.00723	8.42	0.000690065	8.42	0.00738	8.42	0.000158989	8.42	0.01496
8.44	0.000837379	8.44	0.00674	8.44	0.000656501	8.44	0.0079	8.44	0.000150454	8.44	0.01384
8.46	0.00078746	8.46	0.0062	8.46	0.000619392	8.46	0.00787	8.46	0.000141638	8.46	0.01215
8.48	0.000738805	8.48	0.00564	8.48	0.000575874	8.48	0.00752	8.48	0.000142929	8.48	0.01018
8.5	0.000697508	8.5	0.0051	8.5	0.00054804	8.5	0.00708	8.5	0.000138621	8.5	0.00827
8.52	0.000670669	8.52	0.00463	8.52	0.000530141	8.52	0.0066	8.52	0.000139872	8.52	0.00672
8.54	0.000648622	8.54	0.00425	8.54	0.000526444	8.54	0.00608	8.54	0.000136201	8.54	0.00561
8.56	0.000621137	8.56	0.00392	8.56	0.000511284	8.56	0.00573	8.56	0.000148658	8.56	0.00478
8.58	0.000599261	8.58	0.0036	8.58	0.000521598	8.58	0.00564	8.58	0.000148332	8.58	0.00401
8.6	0.000566734	8.6	0.00329	8.6	0.000539266	8.6	0.00558	8.6	0.000142271	8.6	0.00325
8.62	0.000523385	8.62	0.00297	8.62	0.000552187	8.62	0.00535	8.62	0.000131658	8.62	0.00261
8.64	0.000476256	8.64	0.00267	8.64	0.00054416	8.64	0.00502	8.64	0.000123678	8.64	0.00215
8.66	0.000418252	8.66	0.00241	8.66	0.000533428	8.66	0.00497	8.66	0.000109425	8.66	0.00184
8.68	0.000359196	8.68	0.00229	8.68	0.000508835	8.68	0.00543	8.68	9.91861e-05	8.68	0.00157
8.7	0.00030527	8.7	0.00237	8.7	0.000485618	8.7	0.00614	8.7	9.33613e-05	8.7	0.00128
8.72	0.000274387	8.72	0.00262	8.72	0.000471512	8.72	0.00673	8.72	9.08438e-05	8.72	0.000911982
8.74	0.000279884	8.74	0.00294	8.74	0.000456974	8.74	0.00697	8.74	8.54756e-05	8.74	0.000472347
8.76	0.000326709	8.76	0.00318	8.76	0.000471475	8.76	0.00687	8.76	8.33674e-05	8.76	0.000438251
8.78	0.000355376	8.78	0.00318	8.78	0.000475103	8.78	0.00662	8.78	9.25808e-05	8.78	0.000932865
8.8	0.000375566	8.8	0.00297	8.8	0.000467772	8.8	0.00645	8.8	9.50022e-05	8.8	0.00144
8.82	0.000376363	8.82	0.00276	8.82	0.000428363	8.82	0.0064	8.82	9.3051e-05	8.82	0.00182
8.84	0.000371202	8.84	0.0028	8.84	0.000421986	8.84	0.00652	8.84	0.000100379	8.84	0.00206
8.86	0.000347082	8.86	0.00321	8.86	0.000377174	8.86	0.00692	8.86	0.00010445	8.86	0.00229
8.88	0.000333849	8.88	0.00398	8.88	0.00033995	8.88	0.00767	8.88	0.000106862	8.88	0.00284
8.9	0.00030648	8.9	0.00502	8.9	0.000294799	8.9	0.00872	8.9	0.000110984	8.9	0.00385
8.92	0.000276745	8.92	0.00609	8.92	0.000260128	8.92	0.00984	8.92	0.000117685	8.92	0.00497
8.94	0.000280204	8.94	0.00688	8.94	0.000220036	8.94	0.01075	8.94	0.000131082	8.94	0.00564
8.96	0.000314151	8.96	0.00718	8.96	0.000196203	8.96	0.01122	8.96	0.000149322	8.96	0.00556
8.98	0.00036276	8.98	0.00695	8.98	0.000171351	8.98	0.01112	8.98	0.000169621	8.98	0.00491
9	0.000406677	9	0.00639	9	0.000159915	9	0.01041	9	0.00018757	9	0.00432
9.02	0.00042661	9.02	0.00571	9.02	0.000135054	9.02	0.0091	9.02	0.000201648	9.02	0.00443
9.04	0.000411555	9.04	0.00499	9.04	0.000104861	9.04	0.00736	9.04	0.000202355	9.04	0.00502
9.06	0.000387909	9.06	0.00431	9.06	5.16131e-05	9.06	0.00551	9.06	0.000210822	9.06	0.00564
9.08	0.000374619	9.08	0.00389	9.08	2.25011e-05	9.08	0.00419	9.08	0.000208326	9.08	0.00644
9.1	0.000369558	9.1	0.0041	9.1	5.10101e-05	9.1	0.0041	9.1	0.000206517	9.1	0.00781
9.12	0.000376622	9.12	0.00509	9.12	0.000100481	9.12	0.00494	9.12	0.00020303	9.12	0.00984
9.14	0.000396229	9.14	0.00639	9.14	0.000158046	9.14	0.00591	9.14	0.000213428	9.14	0.0122
9.16	0.000393192	9.16	0.00757	9.16	0.000206798	9.16	0.00658	9.16	0.00019398	9.16	0.01441
9.18	0.000398014	9.18	0.00838	9.18	0.000242938	9.18	0.00699	9.18	0.000178666	9.18	0.01604
9.2	0.000391814	9.2	0.00885	9.2	0.000262212	9.2	0.00728	9.2	0.000153813	9.2	0.01713
9.22	0.000376807	9.22	0.00908	9.22	0.000254966	9.22	0.00749	9.22	0.000130841	9.22	0.01799
9.24	0.000364441	9.24	0.0091	9.24	0.000224954	9.24	0.00747	9.24	0.000123271	9.24	0.01895
9.26	0.000331598	9.26	0.00893	9.26	0.000200178	9.26	0.00713	9.26	0.000112513	9.26	0.02003
9.28	0.000290872	9.28	0.00858	9.28	0.000183754	9.28	0.00656	9.28	0.000119484	9.28	0.02107
9.3	0.000260756	9.3	0.00824	9.3	0.000210764	9.3	0.0059	9.3	0.000127978	9.3	0.02196
9.32	0.000205659	9.32	0.00803	9.32	0.000255065	9.32	0.00546	9.32	0.000116069	9.32	0.02268
9.34	0.00016606	9.34	0.00786	9.34	0.000295705	9.34	0.00546	9.34	9.97558e-05	9.34	0.02309
9.36	0.000163908	9.36	0.00765	9.36	0.000316236	9.36	0.00602	9.36	7.81061e-05	9.36	0.02317
9.38	0.000194992	9.38	0.00722	9.38	0.000324581	9.38	0.00701	9.38	6.39728e-05	9.38	0.02295
9.4	0.000275964	9.4	0.00635	9.4	0.000322688	9.4	0.00823	9.4	6.72655e-05	9.4	0.02238
9.42	0.000380941	9.42	0.00502	9.42	0.000325128	9.42	0.00962	9.42	8.64439e-05	9.42	0.02125
9.44	0.000478142	9.44	0.00353	9.44	0.00029605	9.44	0.01116	9.44	0.00012594	9.44	0.01945
9.46	0.000560438	9.46	0.00264	9.46	0.000292752	9.46	0.0128	9.46	0.000156803	9.46	0.01707
9.48	0.000630951	9.48	0.00293	9.48	0.000282816	9.48	0.01433	9.48	0.000187479	9.48	0.01437
9.5	0.000663208	9.5	0.00366	9.5	0.000284832	9.5	0.01535	9.5	0.00019978	9.5	0.01149
9.52	0.000698531	9.52	0.00403	9.52	0.000286837	9.52	0.01551	9.52	0.000214096	9.52	0.00856
9.54	0.000742927	9.54	0.00368	9.54	0.000298499	9.54	0.0147	9.54	0.000233516	9.54	0.00568
9.56	0.000758218	9.56	0.00274	9.56	0.000306059	9.56	0.01321	9.56	0.000236275	9.56	0.00297
9.58	0.000805342	9.58	0.00192	9.58	0.000329801	9.58	0.01168	9.58	0.000247619	9.58	0.000849019
9.6	0.000871731	9.6	0.00267	9.6	0.000337432	9.6	0.01076	9.6	0.000280816	9.6	0.00178
9.62	0.000880137	9.62	0.00433	9.62	0.000342878	9.62	0.01069	9.62	0.000277182	9.62	0.00307
9.64	0.000867697	9.64	0.00607	9.64	0.000304694	9.64	0.01111	9.64	0.000289713	9.64	0.00364
9.66	0.000856575	9.66	0.00762	9.66	0.000248117	9.66	0.01158	9.66	0.000316004	9.66	0.00361
9.68	0.000786157	9.68	0.00882	9.68	0.000161452	9.68	0.01179	9.68	0.000327446	9.68	0.00338
9.7	0.000669489	9.7	0.00955	9.7	7.204e-05	9.7	0.01161	9.7	0.000311059	9.7	0.00345
9.72	0.000610134	9.72	0.0098	9.72	2.54583e-05	9.72	0.01097	9.72	0.000325241	9.72	0.00391
9.74	0.000488474	9.74	0.00949	9.74	0.000117983	9.74	0.00984	9.74	0.000305891	9.74	0.00439
9.76	0.000383143	9.76	0.00866	9.76	0.000198894	9.76	0.00822	9.76	0.000288374	9.76	0.00475
9.78	0.000271291	9.78	0.00745	9.78	0.000267028	9.78	0.00616	9.78	0.000262813	9.78	0.00498
9.8	0.000159892	9.8	0.00598	9.8	0.000326847	9.8	0.00381	9.8	0.00023126	9.8	0.00505
9.82	8.6756e-05	9.82	0.00442	9.82	0.000381424	9.82	0.00189	9.82	0.000194197	9.82	0.00501
9.84	0.000155794	9.84	0.0029	9.84	0.00042975	9.84	0.0027	9.84	0.000152757	9.84	0.00501
9.86	0.000277838	9.86	0.00146	9.86	0.000480318	9.86	0.00483	9.86	0.000118688	9.86	0.00515
9.88	0.000396244	9.88	0.000489099	9.88	0.000516741	9.88	0.00692	9.88	9.39621e-05	9.88	0.00552
9.9	0.000490835	9.9	0.00148	9.9	0.000536884	9.9	0.00873	9.9	8.98059e-05	9.9	0.0061
9.92	0.00053204	9.92	0.00241	9.92	0.000544868	9.92	0.01007	9.92	7.47617e-05	9.92	0.00663
9.94	0.00061316	9.94	0.00287	9.94	0.000500677	9.94	0.01069	9.94	0.000131769	9.94	0.00689
9.96	0.00063744	9.96	0.0028	9.96	0.000476413	9.96	0.01049	9.96	0.000168653	9.96	0.00665
9.98	0.000570369	9.98	0.00227	9.98	0.000435794	9.98	0.00954	9.98	0.000162159	9.98	0.00602
10	0.000580353	10	0.00153	10	0.000407044	10	0.00809	10	0.000220975	10	0.0053
10.02	0.000453762	10.02	0.000675251	10.02	0.000392675	10.02	0.00665	10.02	0.000203917	10.02	0.0047
10.04	0.00039819	10.04	0.00029374	10.04	0.000397456	10.04	0.00553	10.04	0.000215018	10.04	0.00426
10.06	0.000296007	10.06	0.00105	10.06	0.000396885	10.06	0.00475	10.06	0.000191781	10.06	0.00405
10.08	0.000226322	10.08	0.00175	10.08	0.000419896	10.08	0.00387	10.08	0.000163245	10.08	0.00399
10.1	0.000173156	10.1	0.00236	10.1	0.000433772	10.1	0.0025	10.1	0.000125256	10.1	0.00393
10.12	0.000253966	10.12	0.00284	10.12	0.000457312	10.12	0.00123	10.12	9.57088e-05	10.12	0.00359
10.14	0.00031549	10.14	0.0031	10.14	0.000456935	10.14	0.00276	10.14	6.42414e-05	10.14	0.00294
10.16	0.000352651	10.16	0.00317	10.16	0.000455751	10.16	0.00508	10.16	5.61486e-05	10.16	0.00199
10.18	0.000392652	10.18	0.00318	10.18	0.000440816	10.18	0.00712	10.18	1.74141e-05	10.18	0.00095536
10.2	0.000429428	10.2	0.00311	10.2	0.000432532	10.2	0.0086	10.2	4.50776e-06	10.2	0.00094002
10.22	0.000465743	10.22	0.00287	10.22	0.000440346	10.22	0.00932	10.22	1.77033e-05	10.22	0.00194
10.24	0.000487629	10.24	0.00233	10.24	0.000429025	10.24	0.0092	10.24	3.71971e-05	10.24	0.00293
10.26	0.000492974	10.26	0.00151	10.26	0.000411688	10.26	0.00829	10.26	5.15701e-05	10.26	0.00371
10.28	0.000474178	10.28	0.000861295	10.28	0.000387323	10.28	0.00688	10.28	6.00505e-05	10.28	0.00424
10.3	0.000414553	10.3	0.00149	10.3	0.000373246	10.3	0.00545	10.3	3.73851e-05	10.3	0.00468
10.32	0.000457896	10.32	0.00257	10.32	0.000368422	10.32	0.0044	10.32	8.53442e-05	10.32	0.00532
10.34	0.000411469	10.34	0.00351	10.34	0.00037996	10.34	0.00394	10.34	3.64169e-05	10.34	0.00609
10.36	0.00042648	10.36	0.00422	10.36	0.000381941	10.36	0.00374	10.36	3.31674e-05	10.36	0.00692
10.38	0.000474428	10.38	0.00468	10.38	0.000381897	10.38	0.00353	10.38	7.85966e-05	10.38	0.0076
10.4	0.000486697	10.4	0.0048	10.4	0.000371266	10.4	0.00341	10.4	6.3102e-05	10.4	0.0078
10.42	0.000511239	10.42	0.00463	10.42	0.000365214	10.42	0.00365	10.42	8.19915e-05	10.42	0.00754
10.44	0.000519337	10.44	0.0042	10.44	0.000347427	10.44	0.00423	10.44	9.7773e-05	10.44	0.00678
10.46	0.000517342	10.46	0.00365	10.46	0.000357476	10.46	0.00497	10.46	0.000100288	10.46	0.0058
10.48	0.00050938	10.48	0.00312	10.48	0.000360456	10.48	0.00569	10.48	9.93744e-05	10.48	0.00494
10.5	0.00049297	10.5	0.00269	10.5	0.000361256	10.5	0.00623	10.5	9.17733e-05	10.5	0.00433
10.52	0.000477209	10.52	0.00229	10.52	0.000348929	10.52	0.00646	10.52	8.66392e-05	10.52	0.00382
10.54	0.000464036	10.54	0.00178	10.54	0.000335675	10.54	0.00629	10.54	8.50521e-05	10.54	0.00323
10.56	0.000454091	10.56	0.00119	10.56	0.000316963	10.56	0.00563	10.56	8.62679e-05	10.56	0.00252
10.58	0.000447741	10.58	0.000740952	10.58	0.000305417	10.58	0.00447	10.58	9.06862e-05	10.58	0.00161
10.6	0.00043468	10.6	0.00103	10.6	0.00028352	10.6	0.00294	10.6	9.6429e-05	10.6	0.000474119
10.62	0.000412682	10.62	0.00164	10.62	0.000273023	10.62	0.00144	10.62	0.000100141	10.62	0.00118
10.64	0.000383991	10.64	0.00215	10.64	0.000259367	10.64	0.000866391	10.64	9.87546e-05	10.64	0.00264
10.66	0.000355535	10.66	0.0024	10.66	0.000262145	10.66	0.00143	10.66	9.3746e-05	10.66	0.00386
10.68	0.000332925	10.68	0.00238	10.68	0.000269198	10.68	0.00176	10.68	8.71235e-05	10.68	0.0047
10.7	0.000325554	10.7	0.00214	10.7	0.000283193	10.7	0.00169	10.7	9.37516e-05	10.7	0.00516
10.72	0.000320201	10.72	0.00171	10.72	0.000306399	10.72	0.00134	10.72	7.6481e-05	10.72	0.0053
10.74	0.000324946	10.74	0.00131	10.74	0.000315949	10.74	0.00105	10.74	5.89381e-05	10.74	0.00538
10.76	0.000339496	10.76	0.00133	10.76	0.000323276	10.76	0.00142	10.76	7.91662e-05	10.76	0.00574
10.78	0.000352459	10.78	0.00195	10.78	0.000320501	10.78	0.00237	10.78	7.90787e-05	10.78	0.00641
10.8	0.000359868	10.8	0.00276	10.8	0.000336445	10.8	0.00356	10.8	7.11981e-05	10.8	0.0074
10.82	0.000362974	10.82	0.00353	10.82	0.000345986	10.82	0.00475	10.82	9.25263e-05	10.82	0.00869
10.84	0.000345216	10.84	0.00414	10.84	0.000352059	10.84	0.00579	10.84	9.29908e-05	10.84	0.01015
10.86	0.000303047	10.86	0.00461	10.86	0.000342417	10.86	0.00654	10.86	6.77452e-05	10.86	0.01151
10.88	0.00027434	10.88	0.00491	10.88	0.000322897	10.88	0.00696	10.88	6.99049e-05	10.88	0.01252
10.9	0.000243154	10.9	0.00498	10.9	0.000294814	10.9	0.00705	10.9	5.27482e-05	10.9	0.01295
10.92	0.000214295	10.92	0.00478	10.92	0.0002729	10.92	0.00682	10.92	3.57328e-05	10.92	0.01279
10.94	0.000207756	10.94	0.00434	10.94	0.000251982	10.94	0.00636	10.94	2.93602e-05	10.94	0.01219
10.96	0.000204167	10.96	0.00384	10.96	0.000240688	10.96	0.00584	10.96	2.18793e-05	10.96	0.01151
10.98	0.000208335	10.98	0.00346	10.98	0.000237975	10.98	0.00541	10.98	2.83348e-05	10.98	0.01105
11	0.000226545	11	0.00323	11	0.000234262	11	0.00503	11	2.16559e-05	11	0.01084
11.02	0.00025445	11.02	0.00313	11.02	0.00023092	11.02	0.00453	11.02	3.16072e-05	11.02	0.01067
11.04	0.000284971	11.04	0.00323	11.04	0.000228009	11.04	0.00379	11.04	5.05361e-05	11.04	0.01032
11.06	0.000309619	11.06	0.00364	11.06	0.00022354	11.06	0.00305	11.06	5.01996e-05	11.06	0.00965
11.08	0.000329572	11.08	0.00427	11.08	0.000214704	11.08	0.00299	11.08	5.93061e-05	11.08	0.00865
11.1	0.00034069	11.1	0.00493	11.1	0.00020401	11.1	0.00393	11.1	6.94061e-05	11.1	0.0072
11.12	0.000350124	11.12	0.00545	11.12	0.000194339	11.12	0.0054	11.12	7.4289e-05	11.12	0.00524
11.14	0.000351839	11.14	0.00582	11.14	0.000188068	11.14	0.00694	11.14	7.61194e-05	11.14	0.00292
11.16	0.000340016	11.16	0.00607	11.16	0.000177747	11.16	0.00836	11.16	7.46615e-05	11.16	0.0014
11.18	0.000320556	11.18	0.00634	11.18	0.000160583	11.18	0.00959	11.18	7.24879e-05	11.18	0.00298
11.2	0.000301713	11.2	0.00662	11.2	0.000130445	11.2	0.0106	11.2	7.88981e-05	11.2	0.0049
11.22	0.000260119	11.22	0.00681	11.22	9.75253e-05	11.22	0.01122	11.22	7.72731e-05	11.22	0.00624
11.24	0.00023309	11.24	0.00666	11.24	8.11152e-05	11.24	0.01122	11.24	8.26066e-05	11.24	0.00684
11.26	0.00018865	11.26	0.00614	11.26	8.74942e-05	11.26	0.01044	11.26	6.90242e-05	11.26	0.00671
11.28	0.000171616	11.28	0.00535	11.28	0.000100638	11.28	0.00897	11.28	7.14423e-05	11.28	0.00589
11.3	0.000147629	11.3	0.0044	11.3	0.000123777	11.3	0.00708	11.3	6.39176e-05	11.3	0.0046
11.32	0.00014171	11.32	0.00342	11.32	0.00014726	11.32	0.00523	11.32	5.37183e-05	11.32	0.00326
11.34	0.000159099	11.34	0.0025	11.34	0.000175891	11.34	0.00417	11.34	4.68312e-05	11.34	0.00274
11.36	0.000192406	11.36	0.0018	11.36	0.000199505	11.36	0.00438	11.36	4.2631e-05	11.36	0.00345
11.38	0.000222617	11.38	0.00172	11.38	0.000218347	11.38	0.00542	11.38	2.76488e-05	11.38	0.00465
11.4	0.000248662	11.4	0.00223	11.4	0.000229475	11.4	0.00664	11.4	3.07598e-05	11.4	0.00581
11.42	0.000263222	11.42	0.00289	11.42	0.000232011	11.42	0.00767	11.42	4.06438e-05	11.42	0.0068
11.44	0.000273816	11.44	0.00351	11.44	0.000226516	11.44	0.0083	11.44	4.30664e-05	11.44	0.00759
11.46	0.000278216	11.46	0.00406	11.46	0.000228838	11.46	0.00854	11.46	4.69104e-05	11.46	0.00808
11.48	0.000276105	11.48	0.00449	11.48	0.000238182	11.48	0.00855	11.48	4.99369e-05	11.48	0.00821
11.5	0.000264988	11.5	0.00475	11.5	0.000246713	11.5	0.00854	11.5	4.07436e-05	11.5	0.00797
11.52	0.000254235	11.52	0.00479	11.52	0.000249112	11.52	0.00868	11.52	3.51142e-05	11.52	0.00745
11.54	0.000250699	11.54	0.00462	11.54	0.000244576	11.54	0.00896	11.54	3.12669e-05	11.54	0.00677
11.56	0.000246685	11.56	0.00425	11.56	0.000239114	11.56	0.00923	11.56	1.98425e-05	11.56	0.00605
11.58	0.000257409	11.58	0.00379	11.58	0.000232733	11.58	0.0093	11.58	1.35e-05	11.58	0.00534
11.6	0.000278309	11.6	0.00332	11.6	0.000224102	11.6	0.00908	11.6	2.37364e-05	11.6	0.00465
11.62	0.000299855	11.62	0.0029	11.62	0.000219252	11.62	0.00855	11.62	3.61219e-05	11.62	0.0039
11.64	0.000299577	11.64	0.00255	11.64	0.000206744	11.64	0.00776	11.64	4.27428e-05	11.64	0.00308
11.66	0.000296592	11.66	0.00231	11.66	0.000191033	11.66	0.00676	11.66	5.74564e-05	11.66	0.00225
11.68	0.000269104	11.68	0.00222	11.68	0.000177503	11.68	0.0057	11.68	5.63064e-05	11.68	0.00152
11.7	0.000244826	11.7	0.00232	11.7	0.000166409	11.7	0.00472	11.7	5.79746e-05	11.7	0.00124
11.72	0.000208193	11.72	0.00256	11.72	0.00016026	11.72	0.00398	11.72	5.83432e-05	11.72	0.00158
11.74	0.000184785	11.74	0.00288	11.74	0.000162248	11.74	0.00353	11.74	5.53785e-05	11.74	0.0022
11.76	0.000162747	11.76	0.00329	11.76	0.000164586	11.76	0.00337	11.76	4.5298e-05	11.76	0.00285
11.78	0.000164379	11.78	0.00375	11.78	0.000165874	11.78	0.0034	11.78	4.48398e-05	11.78	0.00352
11.8	0.000163779	11.8	0.00428	11.8	0.000169129	11.8	0.00352	11.8	4.65326e-05	11.8	0.00418
11.82	0.000160777	11.82	0.00474	11.82	0.000181654	11.82	0.0037	11.82	5.59421e-05	11.82	0.00474
11.84	0.000154536	11.84	0.00513	11.84	0.000197965	11.84	0.00395	11.84	6.11648e-05	11.84	0.0051
11.86	0.000144442	11.86	0.00537	11.86	0.00021903	11.86	0.00432	11.86	6.53156e-05	11.86	0.0052
11.88	0.000135208	11.88	0.0055	11.88	0.000241202	11.88	0.00479	11.88	6.52835e-05	11.88	0.00496
11.9	0.00014112	11.9	0.00544	11.9	0.000262939	11.9	0.00531	11.9	6.69827e-05	11.9	0.00442
11.92	0.000161698	11.92	0.00528	11.92	0.000281883	11.92	0.00572	11.92	6.44956e-05	11.92	0.00363
11.94	0.000184029	11.94	0.00503	11.94	0.000299974	11.94	0.00594	11.94	6.26895e-05	11.94	0.00278
11.96	0.000203046	11.96	0.00469	11.96	0.000305696	11.96	0.00597	11.96	5.78202e-05	11.96	0.00205
11.98	0.000203387	11.98	0.0043	11.98	0.000296597	11.98	0.00589	11.98	5.5447e-05	11.98	0.00151
12	0.00020474	12	0.00378	12	0.00027744	12	0.00575	12	4.98474e-05	12	0.00114
12.02	0.000185513	12.02	0.00321	12.02	0.00024819	12.02	0.00554	12.02	4.68575e-05	12.02	0.000786609
12.04	0.000183042	12.04	0.00254	12.04	0.000214652	12.04	0.00534	12.04	3.37579e-05	12.04	0.000493681
12.06	0.000155944	12.06	0.00195	12.06	0.000175803	12.06	0.00517	12.06	2.88407e-05	12.06	0.000734089
12.08	0.000139334	12.08	0.00144	12.08	0.000142102	12.08	0.00511	12.08	2.41265e-05	12.08	0.00133
12.1	0.000129762	12.1	0.00113	12.1	0.000123903	12.1	0.00512	12.1	2.32453e-05	12.1	0.00194
12.12	0.000145483	12.12	0.0011	12.12	0.000130249	12.12	0.00514	12.12	1.98638e-05	12.12	0.00245
12.14	0.000155445	12.14	0.00132	12.14	0.000139332	12.14	0.00511	12.14	1.84818e-05	12.14	0.00285
12.16	0.00017741	12.16	0.00166	12.16	0.000151072	12.16	0.00501	12.16	1.17672e-05	12.16	0.00319
12.18	0.000190327	12.18	0.00203	12.18	0.000164935	12.18	0.00484	12.18	9.69769e-06	12.18	0.0036
12.2	0.000202244	12.2	0.00245	12.2	0.000176877	12.2	0.00464	12.2	6.11956e-06	12.2	0.0042
12.22	0.00019472	12.22	0.00289	12.22	0.00017126	12.22	0.00447	12.22	7.42782e-06	12.22	0.00488
12.24	0.000187806	12.24	0.00325	12.24	0.000167564	12.24	0.00442	12.24	1.27579e-05	12.24	0.00532
12.26	0.000176036	12.26	0.00343	12.26	0.000171611	12.26	0.00446	12.26	1.99229e-05	12.26	0.00535
12.28	0.000170292	12.28	0.00343	12.28	0.000179154	12.28	0.00453	12.28	2.55801e-05	12.28	0.00492
12.3	0.000172065	12.3	0.00338	12.3	0.000182011	12.3	0.00458	12.3	2.67123e-05	12.3	0.00426
12.32	0.000166654	12.32	0.00353	12.32	0.000179977	12.32	0.00465	12.32	3.05653e-05	12.32	0.00379
12.34	0.00018021	12.34	0.00393	12.34	0.000181559	12.34	0.00472	12.34	2.57148e-05	12.34	0.00379
12.36	0.000180237	12.36	0.00439	12.36	0.000187418	12.36	0.0047	12.36	3.17277e-05	12.36	0.0041
12.38	0.000179306	12.38	0.00469	12.38	0.000195766	12.38	0.00448	12.38	3.96736e-05	12.38	0.00444
12.4	0.000165692	12.4	0.00481	12.4	0.000195043	12.4	0.00407	12.4	4.93318e-05	12.4	0.0047
12.42	0.00015088	12.42	0.00478	12.42	0.000189689	12.42	0.00366	12.42	5.54502e-05	12.42	0.0049
12.44	0.000136859	12.44	0.00475	12.44	0.00019214	12.44	0.0035	12.44	6.50098e-05	12.44	0.00499
12.46	0.000126149	12.46	0.00475	12.46	0.000185697	12.46	0.0037	12.46	6.77132e-05	12.46	0.00491
12.48	0.000113349	12.48	0.00475	12.48	0.000176253	12.48	0.00397	12.48	6.96563e-05	12.48	0.0046
12.5	0.000117768	12.5	0.00457	12.5	0.000183677	12.5	0.00406	12.5	7.18958e-05	12.5	0.00413
12.52	0.000108207	12.52	0.0042	12.52	0.000200257	12.52	0.00392	12.52	8.40169e-05	12.52	0.00363
12.54	0.000109469	12.54	0.00372	12.54	0.000219433	12.54	0.00382	12.54	9.37143e-05	12.54	0.00334
12.56	9.88266e-05	12.56	0.00338	12.56	0.000226115	12.56	0.00407	12.56	0.000102292	12.56	0.00337
12.58	8.2638e-05	12.58	0.00341	12.58	0.000232832	12.58	0.00475	12.58	0.000114308	12.58	0.00363
12.6	7.61182e-05	12.6	0.00378	12.6	0.000237698	12.6	0.00559	12.6	0.000120111	12.6	0.00392
12.62	7.89041e-05	12.62	0.00427	12.62	0.000246043	12.62	0.00623	12.62	0.000126068	12.62	0.00416
12.64	7.59147e-05	12.64	0.00472	12.64	0.000237371	12.64	0.00653	12.64	0.000128078	12.64	0.00433
12.66	8.05646e-05	12.66	0.00499	12.66	0.000227521	12.66	0.00649	12.66	0.000127357	12.66	0.00439
12.68	7.79298e-05	12.68	0.00505	12.68	0.000216412	12.68	0.00622	12.68	0.000125123	12.68	0.00438
12.7	7.77671e-05	12.7	0.0049	12.7	0.000204734	12.7	0.00584	12.7	0.000120025	12.7	0.00435
12.72	7.09091e-05	12.72	0.00451	12.72	0.000187549	12.72	0.00543	12.72	0.000114516	12.72	0.00427
12.74	7.03092e-05	12.74	0.0039	12.74	0.000170211	12.74	0.00502	12.74	0.000109649	12.74	0.00408
12.76	6.58302e-05	12.76	0.00315	12.76	0.000154943	12.76	0.00456	12.76	0.000100569	12.76	0.00374
12.78	6.17833e-05	12.78	0.0023	12.78	0.000139669	12.78	0.00397	12.78	9.04503e-05	12.78	0.00327
12.8	5.23211e-05	12.8	0.00148	12.8	0.000125696	12.8	0.00323	12.8	8.25775e-05	12.8	0.00264
12.82	3.98845e-05	12.82	0.000775744	12.82	0.000113374	12.82	0.0024	12.82	7.78486e-05	12.82	0.00177
12.84	4.36206e-05	12.84	0.000674582	12.84	0.000104459	12.84	0.00167	12.84	7.85909e-05	12.84	0.000614852
12.86	5.13403e-05	12.86	0.00103	12.86	9.58449e-05	12.86	0.00133	12.86	7.84329e-05	12.86	0.00081237
12.88	6.28802e-05	12.88	0.00141	12.88	9.4773e-05	12.88	0.00136	12.88	7.86356e-05	12.88	0.00236
12.9	7.52284e-05	12.9	0.00168	12.9	9.97324e-05	12.9	0.00145	12.9	8.30663e-05	12.9	0.00393
12.92	7.77166e-05	12.92	0.00197	12.92	0.000107091	12.92	0.00148	12.92	8.4311e-05	12.92	0.00536
12.94	7.59301e-05	12.94	0.00224	12.94	0.00010723	12.94	0.00145	12.94	7.98158e-05	12.94	0.00655
12.96	6.69997e-05	12.96	0.00248	12.96	0.000107389	12.96	0.00131	12.96	7.97222e-05	12.96	0.00736
12.98	4.98564e-05	12.98	0.00269	12.98	0.000102989	12.98	0.000970653	12.98	7.81801e-05	12.98	0.00768
13	4.41955e-05	13	0.00282	13	9.95181e-05	13	0.000464167	13	8.30894e-05	13	0.00752
13.02	4.64736e-05	13.02	0.00291	13.02	8.10549e-05	13.02	0.000651193	13.02	7.896e-05	13.02	0.00693
13.04	6.48808e-05	13.04	0.00295	13.04	7.12848e-05	13.04	0.00153	13.04	8.25472e-05	13.04	0.00604
13.06	8.43829e-05	13.06	0.00293	13.06	5.36571e-05	13.06	0.00242	13.06	8.13717e-05	13.06	0.00491
13.08	9.0736e-05	13.08	0.00281	13.08	5.35147e-05	13.08	0.00316	13.08	8.15064e-05	13.08	0.00363
13.1	0.000104195	13.1	0.00262	13.1	3.63339e-05	13.1	0.00369	13.1	7.72851e-05	13.1	0.00229
13.12	0.000112253	13.12	0.00238	13.12	3.34057e-05	13.12	0.00402	13.12	7.68345e-05	13.12	0.0012
13.14	0.000114307	13.14	0.00211	13.14	2.58501e-05	13.14	0.00413	13.14	7.18685e-05	13.14	0.00133
13.16	0.000113718	13.16	0.00182	13.16	3.42634e-05	13.16	0.004	13.16	7.48921e-05	13.16	0.00218
13.18	0.000110749	13.18	0.00162	13.18	2.24393e-05	13.18	0.00365	13.18	6.49897e-05	13.18	0.00287
13.2	0.000106349	13.2	0.00154	13.2	2.11233e-05	13.2	0.00322	13.2	6.06414e-05	13.2	0.00321
13.22	9.92709e-05	13.22	0.00156	13.22	1.81032e-05	13.22	0.00287	13.22	5.29337e-05	13.22	0.0033
13.24	9.29219e-05	13.24	0.00161	13.24	2.86023e-05	13.24	0.00266	13.24	5.31463e-05	13.24	0.00319
13.26	8.85679e-05	13.26	0.00163	13.26	1.9778e-05	13.26	0.00252	13.26	4.41522e-05	13.26	0.00287
13.28	8.58178e-05	13.28	0.00153	13.28	1.91866e-05	13.28	0.00241	13.28	3.69872e-05	13.28	0.00227
13.3	8.1409e-05	13.3	0.00128	13.3	2.39096e-05	13.3	0.00227	13.3	3.52408e-05	13.3	0.00163
13.32	7.96373e-05	13.32	0.000864061	13.32	2.69208e-05	13.32	0.00214	13.32	3.36255e-05	13.32	0.00172
13.34	7.95888e-05	13.34	0.000377222	13.34	3.38798e-05	13.34	0.00195	13.34	3.7054e-05	13.34	0.00261
13.36	8.33259e-05	13.36	0.000226521	13.36	3.51217e-05	13.36	0.00163	13.36	3.4086e-05	13.36	0.0036
13.38	8.43913e-05	13.38	0.00079446	13.38	4.84951e-05	13.38	0.00105	13.38	4.28585e-05	13.38	0.00434
13.4	9.0921e-05	13.4	0.00136	13.4	4.0556e-05	13.4	0.000250771	13.4	4.34693e-05	13.4	0.00483
13.42	9.18275e-05	13.42	0.00186	13.42	6.04573e-05	13.42	0.000716771	13.42	5.20097e-05	13.42	0.00516
13.44	9.33658e-05	13.44	0.00225	13.44	3.86625e-05	13.44	0.00165	13.44	4.68429e-05	13.44	0.00542
13.46	9.3344e-05	13.46	0.00252	13.46	6.0058e-05	13.46	0.00243	13.46	5.33017e-05	13.46	0.00556
13.48	9.44713e-05	13.48	0.00262	13.48	5.73737e-05	13.48	0.00296	13.48	5.21315e-05	13.48	0.00544
13.5	9.45591e-05	13.5	0.00254	13.5	6.78455e-05	13.5	0.00318	13.5	5.53262e-05	13.5	0.00496
13.52	9.5009e-05	13.52	0.00227	13.52	6.04194e-05	13.52	0.00309	13.52	5.28901e-05	13.52	0.00411
13.54	9.18532e-05	13.54	0.00187	13.54	6.71337e-05	13.54	0.00282	13.54	5.32577e-05	13.54	0.00305
13.56	8.57096e-05	13.56	0.00137	13.56	6.37074e-05	13.56	0.00251	13.56	5.18597e-05	13.56	0.00221
13.58	8.3117e-05	13.58	0.000889794	13.58	7.14617e-05	13.58	0.0023	13.58	5.00451e-05	13.58	0.00234
13.6	7.39303e-05	13.6	0.000547068	13.6	6.41127e-05	13.6	0.00222	13.6	4.75364e-05	13.6	0.00327
13.62	6.27945e-05	13.62	0.000576399	13.62	6.54992e-05	13.62	0.00221	13.62	4.54276e-05	13.62	0.00432
13.64	5.32948e-05	13.64	0.000860607	13.64	6.79277e-05	13.64	0.00216	13.64	4.51625e-05	13.64	0.00516
13.66	4.37996e-05	13.66	0.00115	13.66	7.31715e-05	13.66	0.00204	13.66	4.37288e-05	13.66	0.00569
13.68	3.4598e-05	13.68	0.00136	13.68	7.36071e-05	13.68	0.00184	13.68	4.59663e-05	13.68	0.00583
13.7	2.59925e-05	13.7	0.00148	13.7	7.78368e-05	13.7	0.00157	13.7	4.86311e-05	13.7	0.00564
13.72	3.22281e-05	13.72	0.00154	13.72	7.29012e-05	13.72	0.00131	13.72	4.97785e-05	13.72	0.00522
13.74	3.45197e-05	13.74	0.00158	13.74	7.15822e-05	13.74	0.00104	13.74	4.99368e-05	13.74	0.00473
13.76	3.80443e-05	13.76	0.00166	13.76	6.96417e-05	13.76	0.000775063	13.76	5.03776e-05	13.76	0.00428
13.78	3.4165e-05	13.78	0.00173	13.78	7.99188e-05	13.78	0.000472061	13.78	5.27003e-05	13.78	0.00394
13.8	3.28762e-05	13.8	0.00179	13.8	7.61836e-05	13.8	0.000176871	13.8	5.05079e-05	13.8	0.00374
13.82	2.93727e-05	13.82	0.00176	13.82	7.80911e-05	13.82	8.79455e-05	13.82	4.89905e-05	13.82	0.00362
13.84	2.70971e-05	13.84	0.00167	13.84	7.37876e-05	13.84	0.000286033	13.84	4.39116e-05	13.84	0.00349
13.86	2.72959e-05	13.86	0.00156	13.86	8.89965e-05	13.86	0.000419008	13.86	4.74039e-05	13.86	0.00324
13.88	3.68109e-05	13.88	0.00156	13.88	7.19643e-05	13.88	0.000571977	13.88	4.19864e-05	13.88	0.00293
13.9	3.96336e-05	13.9	0.00173	13.9	8.58389e-05	13.9	0.000745433	13.9	4.55561e-05	13.9	0.00265
13.92	4.9507e-05	13.92	0.00201	13.92	6.55066e-05	13.92	0.000953418	13.92	3.94549e-05	13.92	0.00246
13.94	4.93931e-05	13.94	0.0023	13.94	8.25925e-05	13.94	0.00117	13.94	4.74918e-05	13.94	0.00241
13.96	5.47453e-05	13.96	0.00253	13.96	6.55502e-05	13.96	0.00135	13.96	4.03408e-05	13.96	0.00249
13.98	5.84087e-05	13.98	0.0027	13.98	6.72577e-05	13.98	0.00149	13.98	4.27577e-05	13.98	0.00262
14	5.77753e-05	14	0.0028	14	6.3113e-05	14	0.00161	14	3.82533e-05	14	0.00269

## Sheet: Fig 4n
	xxx		xyx		xyy		yxx		yxy		yyy
0	3.50055e-05	0	6.2214	0	8.20187e-05	0	6.20674	0	3.67959e-05	0	6.20311
0.02	4.46101e-05	0.02	6.22537	0.02	7.27255e-05	0.02	6.21069	0.02	3.55561e-05	0.02	6.20708
0.04	1.95389e-05	0.04	6.23731	0.04	5.55118e-05	0.04	6.22262	0.04	2.90362e-05	0.04	6.21897
0.06	1.66477e-05	0.06	6.25734	0.06	5.48212e-05	0.06	6.24259	0.06	3.64596e-05	0.06	6.23891
0.08	2.60833e-05	0.08	6.28557	0.08	6.72795e-05	0.08	6.27075	0.08	3.49396e-05	0.08	6.26704
0.1	3.49815e-05	0.1	6.32221	0.1	6.8387e-05	0.1	6.30732	0.1	3.09113e-05	0.1	6.30355
0.12	4.22264e-05	0.12	6.36754	0.12	7.39358e-05	0.12	6.35257	0.12	3.29121e-05	0.12	6.3487
0.14	4.63167e-05	0.14	6.42189	0.14	7.55059e-05	0.14	6.4068	0.14	3.77691e-05	0.14	6.40285
0.16	3.82423e-05	0.16	6.48568	0.16	7.16213e-05	0.16	6.47045	0.16	3.28902e-05	0.16	6.4664
0.18	4.4093e-05	0.18	6.55942	0.18	7.26183e-05	0.18	6.54404	0.18	3.42934e-05	0.18	6.53986
0.2	3.3102e-05	0.2	6.64368	0.2	5.53961e-05	0.2	6.62814	0.2	2.75983e-05	0.2	6.62381
0.22	4.74065e-05	0.22	6.73919	0.22	6.76824e-05	0.22	6.72344	0.22	2.93926e-05	0.22	6.71897
0.24	4.84799e-05	0.24	6.84676	0.24	6.8902e-05	0.24	6.83082	0.24	1.29365e-05	0.24	6.82614
0.26	5.02044e-05	0.26	6.96734	0.26	6.89524e-05	0.26	6.95115	0.26	1.17869e-05	0.26	6.94628
0.28	5.75043e-05	0.28	7.10206	0.28	6.67918e-05	0.28	7.08556	0.28	2.32491e-05	0.28	7.08051
0.3	4.15516e-05	0.3	7.25222	0.3	4.95566e-05	0.3	7.23542	0.3	1.97486e-05	0.3	7.23012
0.32	6.73033e-05	0.32	7.41939	0.32	6.44144e-05	0.32	7.40221	0.32	2.11323e-05	0.32	7.39667
0.34	7.03282e-05	0.34	7.60531	0.34	6.18761e-05	0.34	7.58774	0.34	1.75601e-05	0.34	7.58191
0.36	7.67956e-05	0.36	7.81209	0.36	6.92464e-05	0.36	7.7941	0.36	2.41661e-05	0.36	7.78795
0.38	7.29877e-05	0.38	8.0422	0.38	7.32053e-05	0.38	8.02373	0.38	2.38408e-05	0.38	8.01724
0.4	6.23798e-05	0.4	8.29855	0.4	6.1386e-05	0.4	8.27952	0.4	2.25374e-05	0.4	8.27269
0.42	6.78126e-05	0.42	8.58458	0.42	6.12762e-05	0.42	8.56492	0.42	2.34946e-05	0.42	8.5577
0.44	7.19731e-05	0.44	8.90433	0.44	5.03519e-05	0.44	8.884	0.44	2.36525e-05	0.44	8.87634
0.46	7.36726e-05	0.46	9.26262	0.46	5.18254e-05	0.46	9.24152	0.46	2.35527e-05	0.46	9.2334
0.48	9.92715e-05	0.48	9.66517	0.48	5.66918e-05	0.48	9.64318	0.48	2.63728e-05	0.48	9.63458
0.5	0.000103032	0.5	10.1186	0.5	5.82346e-05	0.5	10.0957	0.5	3.2324e-05	0.5	10.0865
0.52	0.000114335	0.52	10.6308	0.52	5.59146e-05	0.52	10.6067	0.52	3.45077e-05	0.52	10.597
0.54	9.3464e-05	0.54	11.2105	0.54	4.73125e-05	0.54	11.1851	0.54	4.52055e-05	0.54	11.1748
0.56	9.09989e-05	0.56	11.8673	0.56	5.40055e-05	0.56	11.8404	0.56	4.785e-05	0.56	11.8294
0.58	0.000119424	0.58	12.6104	0.58	6.96948e-05	0.58	12.5816	0.58	5.63796e-05	0.58	12.57
0.6	0.000127814	0.6	13.4461	0.6	8.08059e-05	0.6	13.4151	0.6	6.61743e-05	0.6	13.4029
0.62	0.000120868	0.62	14.3733	0.62	9.56582e-05	0.62	14.3398	0.62	7.4612e-05	0.62	14.327
0.64	0.000112401	0.64	15.3744	0.64	0.000112275	0.64	15.3378	0.64	8.24336e-05	0.64	15.3244
0.66	7.82724e-05	0.66	16.4014	0.66	0.000124783	0.66	16.3609	0.66	8.72034e-05	0.66	16.3472
0.68	4.62745e-05	0.68	17.3639	0.68	0.000131985	0.68	17.3188	0.68	8.31491e-05	0.68	17.3049
0.7	7.37434e-06	0.7	18.1364	0.7	0.000116643	0.7	18.0859	0.7	6.99152e-05	0.7	18.0724
0.72	8.95188e-05	0.72	18.6134	0.72	6.74165e-05	0.72	18.5576	0.72	5.70942e-05	0.72	18.5449
0.74	0.000179698	0.74	18.7993	0.74	1.30635e-05	0.74	18.7393	0.74	8.29407e-05	0.74	18.7277
0.76	0.00028109	0.76	18.8498	0.76	0.000112271	0.76	18.7874	0.76	0.000152488	0.76	18.7768
0.78	0.000387229	0.78	19.0016	0.78	0.000262207	0.78	18.9392	0.78	0.0002205	0.78	18.929
0.8	0.00048195	0.8	19.4511	0.8	0.000472042	0.8	19.3911	0.8	0.00031142	0.8	19.3796
0.82	0.000602109	0.82	20.2454	0.82	0.000709239	0.82	20.1903	0.82	0.000411686	0.82	20.1747
0.84	0.00076907	0.84	21.2127	0.84	0.00101	0.84	21.1655	0.84	0.000522487	0.84	21.1419
0.86	0.00101	0.86	22.0216	0.86	0.00137	0.86	21.985	0.86	0.000632496	0.86	21.9497
0.88	0.00126	0.88	22.3742	0.88	0.00177	0.88	22.3502	0.88	0.000744908	0.88	22.3016
0.9	0.0015	0.9	22.1713	0.9	0.00215	0.9	22.1596	0.9	0.000834169	0.9	22.0992
0.92	0.00174	0.92	21.5424	0.92	0.00249	0.92	21.5414	0.92	0.000885267	0.92	21.4728
0.94	0.00197	0.94	20.7707	0.94	0.00278	0.94	20.7786	0.94	0.000895969	0.94	20.7055
0.96	0.00215	0.96	20.1651	0.96	0.00301	0.96	20.1795	0.96	0.000865634	0.96	20.1054
0.98	0.00236	0.98	19.8905	0.98	0.00318	0.98	19.9082	0.98	0.000795513	0.98	19.8363
1	0.00257	1	19.8573	1	0.0033	1	19.8742	1	0.000687991	1	19.8076
1.02	0.00279	1.02	19.832	1.02	0.00335	1.02	19.8441	1.02	0.000567497	1.02	19.7851
1.04	0.00295	1.04	19.6721	1.04	0.00327	1.04	19.6764	1.04	0.000412332	1.04	19.627
1.06	0.00309	1.06	19.4074	1.06	0.00311	1.06	19.4035	1.06	0.00030412	1.06	19.3655
1.08	0.00315	1.08	19.118	1.08	0.00286	1.08	19.1087	1.08	0.00028992	1.08	19.0845
1.1	0.0031	1.1	18.8318	1.1	0.0025	1.1	18.8218	1.1	0.000380841	1.1	18.8135
1.12	0.00294	1.12	18.5292	1.12	0.00207	1.12	18.5245	1.12	0.000513373	1.12	18.5321
1.14	0.00272	1.14	18.1189	1.14	0.0017	1.14	18.1263	1.14	0.00066025	1.14	18.1475
1.16	0.00254	1.16	17.4084	1.16	0.00164	1.16	17.4324	1.16	0.000788156	1.16	17.4662
1.18	0.00245	1.18	16.2062	1.18	0.00194	1.18	16.2468	1.18	0.00089338	1.18	16.2953
1.2	0.0024	1.2	14.4751	1.2	0.00238	1.2	14.5281	1.2	0.000966081	1.2	14.595
1.22	0.00232	1.22	12.3767	1.22	0.00277	1.22	12.4363	1.22	0.00101	1.22	12.5229
1.24	0.00214	1.24	10.2073	1.24	0.0031	1.24	10.2683	1.24	0.00102	1.24	10.372
1.26	0.00192	1.26	8.29083	1.26	0.00339	1.26	8.34885	1.26	0.00104	1.26	8.46606
1.28	0.00177	1.28	6.86735	1.28	0.00365	1.28	6.9177	1.28	0.00105	1.28	7.04717
1.3	0.00183	1.3	5.98984	1.3	0.00391	1.3	6.02857	1.3	0.00105	1.3	6.16983
1.32	0.00201	1.32	5.45846	1.32	0.00411	1.32	5.48552	1.32	0.00104	1.32	5.63149
1.34	0.00218	1.34	4.88676	1.34	0.00421	1.34	4.90713	1.34	0.00104	1.34	5.03886
1.36	0.00221	1.36	3.91807	1.36	0.00418	1.36	3.93853	1.36	0.00105	1.36	4.02672
1.38	0.0022	1.38	2.46142	1.38	0.00408	1.38	2.4871	1.38	0.00106	1.38	2.48597
1.4	0.00224	1.4	1.47018	1.4	0.00402	1.4	1.47873	1.4	0.0011	1.4	1.32431
1.42	0.00233	1.42	3.21688	1.42	0.00403	1.42	3.185	1.42	0.00113	1.42	3.14184
1.44	0.00243	1.44	5.80651	1.44	0.00415	1.44	5.756	1.44	0.00117	1.44	5.80172
1.46	0.00248	1.46	8.39641	1.46	0.00435	1.46	8.3308	1.46	0.00125	1.46	8.43734
1.48	0.00247	1.48	10.7787	1.48	0.00458	1.48	10.6996	1.48	0.00135	1.48	10.8487
1.5	0.00229	1.5	12.9212	1.5	0.00467	1.5	12.8301	1.5	0.00143	1.5	13.0074
1.52	0.00197	1.52	14.849	1.52	0.00465	1.52	14.7477	1.52	0.00151	1.52	14.9421
1.54	0.00159	1.54	16.5183	1.54	0.00454	1.54	16.409	1.54	0.00158	1.54	16.6114
1.56	0.0012	1.56	17.8379	1.56	0.00436	1.56	17.7225	1.56	0.00163	1.56	17.9249
1.58	0.000838223	1.58	18.7723	1.58	0.00409	1.58	18.6522	1.58	0.00163	1.58	18.8475
1.6	0.000550432	1.6	19.3223	1.6	0.00371	1.6	19.1993	1.6	0.00159	1.6	19.3816
1.62	0.000583247	1.62	19.505	1.62	0.00324	1.62	19.3816	1.62	0.00153	1.62	19.5473
1.64	0.000914751	1.64	19.4286	1.64	0.00274	1.64	19.3087	1.64	0.00149	1.64	19.4571
1.66	0.00128	1.66	19.2931	1.66	0.00225	1.66	19.1821	1.66	0.00151	1.66	19.3149
1.68	0.00148	1.68	19.3508	1.68	0.00184	1.68	19.2544	1.68	0.00154	1.68	19.3748
1.7	0.00148	1.7	19.925	1.7	0.00171	1.7	19.849	1.7	0.00158	1.7	19.9589
1.72	0.00127	1.72	21.2579	1.72	0.00187	1.72	21.2052	1.72	0.0016	1.72	21.3039
1.74	0.00082146	1.74	23.1802	1.74	0.00215	1.74	23.1491	1.74	0.00151	1.74	23.2349
1.76	0.000386867	1.76	25.1131	1.76	0.00238	1.76	25.0983	1.76	0.00136	1.76	25.1705
1.78	0.000807689	1.78	26.4655	1.78	0.00242	1.78	26.461	1.78	0.00113	1.78	26.522
1.8	0.00148	1.8	27.0396	1.8	0.00225	1.8	27.0409	1.8	0.000883582	1.8	27.0952
1.82	0.00203	1.82	27.1465	1.82	0.00196	1.82	27.151	1.82	0.000771077	1.82	27.2035
1.84	0.00242	1.84	27.3767	1.84	0.00163	1.84	27.3805	1.84	0.00085391	1.84	27.4365
1.86	0.00264	1.86	28.3028	1.86	0.00137	1.86	28.2988	1.86	0.000983797	1.86	28.3643
1.88	0.00275	1.88	30.2655	1.88	0.0012	1.88	30.2463	1.88	0.00107	1.88	30.3254
1.9	0.00279	1.9	33.2141	1.9	0.00108	1.9	33.1779	1.9	0.0011	1.9	33.2683
1.92	0.00288	1.92	36.6975	1.92	0.000913203	1.92	36.6483	1.92	0.00115	1.92	36.7412
1.94	0.00306	1.94	40.0697	1.94	0.000791649	1.94	40.0144	1.94	0.00128	1.94	40.0987
1.96	0.00336	1.96	42.8312	1.96	0.000832478	1.96	42.775	1.96	0.00148	1.96	42.8421
1.98	0.00379	1.98	44.8082	1.98	0.00103	1.98	44.7531	1.98	0.00169	1.98	44.7996
2	0.00419	2	46.0431	2	0.00135	2	45.9878	2	0.00182	2	46.0146
2.02	0.00452	2.02	46.6693	2.02	0.00165	2.02	46.6099	2.02	0.00187	2.02	46.6208
2.04	0.00482	2.04	46.891	2.04	0.00185	2.04	46.8231	2.04	0.00185	2.04	46.8231
2.06	0.00501	2.06	46.932	2.06	0.00197	2.06	46.854	2.06	0.00177	2.06	46.8459
2.08	0.00506	2.08	46.946	2.08	0.00202	2.08	46.8609	2.08	0.00168	2.08	46.8443
2.1	0.00512	2.1	46.9587	2.1	0.00205	2.1	46.8728	2.1	0.00157	2.1	46.8454
2.12	0.005	2.12	46.8919	2.12	0.00201	2.12	46.8119	2.12	0.00149	2.12	46.7716
2.14	0.00487	2.14	46.7267	2.14	0.00195	2.14	46.6573	2.14	0.00145	2.14	46.6035
2.16	0.00483	2.16	46.6776	2.16	0.00194	2.16	46.6211	2.16	0.00143	2.16	46.554
2.18	0.00475	2.18	47.1878	2.18	0.00193	2.18	47.1435	2.18	0.00139	2.18	47.0632
2.2	0.00457	2.2	48.6878	2.2	0.00189	2.2	48.6511	2.2	0.00136	2.2	48.558
2.22	0.00431	2.22	51.2132	2.22	0.00185	2.22	51.1771	2.22	0.00132	2.22	51.0718
2.24	0.00403	2.24	54.264	2.24	0.00178	2.24	54.2223	2.24	0.00131	2.24	54.1052
2.26	0.00365	2.26	57.14	2.26	0.00161	2.26	57.0896	2.26	0.00141	2.26	56.9603
2.28	0.00346	2.28	59.3638	2.28	0.00143	2.28	59.3053	2.28	0.00155	2.28	59.1617
2.3	0.0035	2.3	60.8436	2.3	0.00128	2.3	60.7796	2.3	0.00169	2.3	60.6194
2.32	0.00373	2.32	61.809	2.32	0.00121	2.32	61.7427	2.32	0.00188	2.32	61.5655
2.34	0.00406	2.34	62.6192	2.34	0.00121	2.34	62.5531	2.34	0.00212	2.34	62.3617
2.36	0.0044	2.36	63.559	2.36	0.00118	2.36	63.4944	2.36	0.00234	2.36	63.2938
2.38	0.00455	2.38	64.7222	2.38	0.00106	2.38	64.6591	2.38	0.00255	2.38	64.4555
2.4	0.00461	2.4	66.002	2.4	0.000874334	2.4	65.9409	2.4	0.00269	2.4	65.7397
2.42	0.00472	2.42	67.1877	2.42	0.000559	2.42	67.1302	2.42	0.00268	2.42	66.935
2.44	0.00479	2.44	68.1448	2.44	0.000211706	2.44	68.0932	2.44	0.00256	2.44	67.9064
2.46	0.00485	2.46	68.8986	2.46	0.000162604	2.46	68.8552	2.46	0.00238	2.46	68.6784
2.48	0.00471	2.48	69.5285	2.48	0.000400094	2.48	69.4946	2.48	0.00221	2.48	69.3299
2.5	0.0046	2.5	70.0893	2.5	0.000582554	2.5	70.0644	2.5	0.00206	2.5	69.9147
2.52	0.00447	2.52	70.673	2.52	0.00066625	2.52	70.6541	2.52	0.00197	2.52	70.5226
2.54	0.00425	2.54	71.4544	2.54	0.000603174	2.54	71.4372	2.54	0.00199	2.54	71.3255
2.56	0.00422	2.56	72.5649	2.56	0.000380598	2.56	72.5458	2.56	0.00207	2.56	72.4533
2.58	0.00448	2.58	73.8883	2.58	5.06872e-05	2.58	73.8637	2.58	0.00221	2.58	73.7902
2.6	0.00488	2.6	74.9772	2.6	0.000616808	2.6	74.945	2.6	0.00233	2.6	74.8908
2.62	0.00538	2.62	75.2129	2.62	0.00129	2.62	75.1745	2.62	0.00232	2.62	75.1384
2.64	0.00577	2.64	74.2263	2.64	0.00209	2.64	74.1873	2.64	0.00213	2.64	74.1645
2.66	0.00576	2.66	72.1852	2.66	0.00279	2.66	72.1526	2.66	0.00176	2.66	72.1359
2.68	0.00537	2.68	69.5379	2.68	0.00346	2.68	69.5158	2.68	0.00121	2.68	69.499
2.7	0.00483	2.7	66.5456	2.7	0.00416	2.7	66.5345	2.7	0.000522469	2.7	66.514
2.72	0.00416	2.72	63.0817	2.72	0.00477	2.72	63.0811	2.72	0.000289286	2.72	63.0536
2.74	0.00368	2.74	58.8629	2.74	0.0053	2.74	58.8718	2.74	0.00111	2.74	58.8319
2.76	0.00375	2.76	54.1018	2.76	0.00572	2.76	54.1197	2.76	0.00181	2.76	54.0583
2.78	0.0041	2.78	49.9536	2.78	0.00619	2.78	49.9814	2.78	0.0024	2.78	49.8876
2.8	0.00434	2.8	47.7735	2.8	0.00666	2.8	47.806	2.8	0.00282	2.8	47.6775
2.82	0.0043	2.82	47.6686	2.82	0.00692	2.82	47.6906	2.82	0.00303	2.82	47.5418
2.84	0.00392	2.84	48.4613	2.84	0.00726	2.84	48.46	2.84	0.00319	2.84	48.3133
2.86	0.00342	2.86	49.0726	2.86	0.00759	2.86	49.0502	2.86	0.00333	2.86	48.9216
2.88	0.00265	2.88	49.0719	2.88	0.00761	2.88	49.0406	2.88	0.00345	2.88	48.9351
2.9	0.00197	2.9	48.1121	2.9	0.00778	2.9	48.0846	2.9	0.00356	2.9	47.9963
2.92	0.00132	2.92	45.8096	2.92	0.00804	2.92	45.7944	2.92	0.00367	2.92	45.7113
2.94	0.000430622	2.94	42.374	2.94	0.00803	2.94	42.3751	2.94	0.0038	2.94	42.2859
2.96	0.000829068	2.96	39.1339	2.96	0.00795	2.96	39.1499	2.96	0.00397	2.96	39.0517
2.98	0.0014	2.98	38.1704	2.98	0.00779	2.98	38.1947	2.98	0.00407	2.98	38.0986
3	0.00172	3	40.5053	3	0.00754	3	40.5288	3	0.00402	3	40.4557
3.02	0.00209	3.02	44.7692	3.02	0.00734	3.02	44.7871	3.02	0.00377	3.02	44.7499
3.04	0.00241	3.04	48.7505	3.04	0.00722	3.04	48.7642	3.04	0.00347	3.04	48.7628
3.06	0.00326	3.06	51.258	3.06	0.0073	3.06	51.2677	3.06	0.00324	3.06	51.296
3.08	0.00445	3.08	52.6665	3.08	0.00756	3.08	52.6655	3.08	0.00306	3.08	52.7168
3.1	0.0058	3.1	54.4723	3.1	0.00765	3.1	54.4498	3.1	0.00286	3.1	54.5182
3.12	0.007	3.12	57.8574	3.12	0.0073	3.12	57.8094	3.12	0.0026	3.12	57.8849
3.14	0.00773	3.14	62.5157	3.14	0.00657	3.14	62.4469	3.14	0.00241	3.14	62.5141
3.16	0.00822	3.16	66.9424	3.16	0.00572	3.16	66.8595	3.16	0.00235	3.16	66.9019
3.18	0.00864	3.18	69.4055	3.18	0.00485	3.18	69.3146	3.18	0.00252	3.18	69.3205
3.2	0.00905	3.2	68.8014	3.2	0.00405	3.2	68.7077	3.2	0.00283	3.2	68.6752
3.22	0.00918	3.22	65.0246	3.22	0.00335	3.22	64.9319	3.22	0.00318	3.22	64.8688
3.24	0.00886	3.24	58.7551	3.24	0.00264	3.24	58.6664	3.24	0.00325	3.24	58.5842
3.26	0.00798	3.26	51.063	3.26	0.00207	3.26	50.9809	3.26	0.00314	3.26	50.8882
3.28	0.00687	3.28	42.9375	3.28	0.00145	3.28	42.8654	3.28	0.0028	3.28	42.7642
3.3	0.00568	3.3	34.9506	3.3	0.00087754	3.3	34.8933	3.3	0.00242	3.3	34.7823
3.32	0.00465	3.32	27.3291	3.32	0.000256007	3.32	27.2938	3.32	0.00223	3.32	27.1732
3.34	0.00391	3.34	20.103	3.34	0.000410619	3.34	20.0986	3.34	0.00215	3.34	19.9706
3.36	0.00319	3.36	13.3863	3.36	0.00124	3.36	13.4197	3.36	0.00206	3.36	13.2875
3.38	0.00262	3.38	7.7294	3.38	0.0016	3.38	7.7975	3.38	0.00186	3.38	7.66768
3.4	0.0017	3.4	3.96996	3.4	0.00217	3.4	4.03576	3.4	0.00158	3.4	3.93961
3.42	0.000766077	3.42	3.94311	3.42	0.00254	3.42	3.91008	3.42	0.00151	3.42	3.94469
3.44	0.000815333	3.44	7.65243	3.44	0.00282	3.44	7.58984	3.44	0.00168	3.44	7.67441
3.46	0.00172	3.46	13.0141	3.46	0.00311	3.46	12.9577	3.46	0.00197	3.46	13.0468
3.48	0.00239	3.48	18.8087	3.48	0.00342	3.48	18.7602	3.48	0.00229	3.48	18.8415
3.5	0.00243	3.5	23.8601	3.5	0.00393	3.5	23.8181	3.5	0.00249	3.5	23.8838
3.52	0.0022	3.52	27.5346	3.52	0.00414	3.52	27.4998	3.52	0.00252	3.52	27.5453
3.54	0.0015	3.54	29.9209	3.54	0.00451	3.54	29.8934	3.54	0.00261	3.54	29.9186
3.56	0.00124	3.56	31.3089	3.56	0.00412	3.56	31.2866	3.56	0.00256	3.56	31.2933
3.58	0.000966188	3.58	31.7346	3.58	0.00421	3.58	31.7136	3.58	0.00263	3.58	31.7034
3.6	0.00145	3.6	31.0654	3.6	0.00395	3.6	31.044	3.6	0.00267	3.6	31.0172
3.62	0.00107	3.62	29.2264	3.62	0.00451	3.62	29.2048	3.62	0.00288	3.62	29.1632
3.64	0.00176	3.64	26.3285	3.64	0.00431	3.64	26.3082	3.64	0.00292	3.64	26.2546
3.66	0.00171	3.66	22.7097	3.66	0.00434	3.66	22.6912	3.66	0.00286	3.66	22.6313
3.68	0.00148	3.68	18.8157	3.68	0.00423	3.68	18.7983	3.68	0.00262	3.68	18.741
3.7	0.00104	3.7	15.2075	3.7	0.00397	3.7	15.1883	3.7	0.00214	3.7	15.146
3.72	0.00139	3.72	13.0193	3.72	0.00356	3.72	12.9934	3.72	0.00163	3.72	12.9782
3.74	0.00176	3.74	13.5441	3.74	0.00301	3.74	13.5084	3.74	0.00104	3.74	13.5151
3.76	0.00254	3.76	16.1245	3.76	0.00233	3.76	16.0827	3.76	0.000714351	3.76	16.0871
3.78	0.00292	3.78	18.9771	3.78	0.00168	3.78	18.9334	3.78	0.000791161	3.78	18.9206
3.8	0.00265	3.8	20.9281	3.8	0.000898848	3.8	20.8879	3.8	0.00106	3.8	20.8551
3.82	0.00268	3.82	21.447	3.82	0.000329026	3.82	21.42	3.82	0.00123	3.82	21.3723
3.84	0.00229	3.84	20.6077	3.84	0.00048296	3.84	20.607	3.84	0.00136	3.84	20.5551
3.86	0.0019	3.86	19.0261	3.86	0.00114	3.86	19.0654	3.86	0.00153	3.86	19.0193
3.88	0.00156	3.88	17.506	3.88	0.00179	3.88	17.5941	3.88	0.00168	3.88	17.558
3.9	0.00128	3.9	16.5986	3.9	0.0023	3.9	16.7344	3.9	0.00173	3.9	16.7058
3.92	0.00106	3.92	16.3733	3.92	0.00265	3.92	16.548	3.92	0.00165	3.92	16.5207
3.94	0.00126	3.94	16.5264	3.94	0.00288	3.94	16.7268	3.94	0.00146	3.94	16.6965
3.96	0.00157	3.96	16.7077	3.96	0.00283	3.96	16.9212	3.96	0.00111	3.96	16.8844
3.98	0.00227	3.98	16.8357	3.98	0.00261	3.98	17.051	3.98	0.000690623	3.98	17.0078
4	0.00292	4	17.151	4	0.00231	4	17.3599	4	0.000667776	4	17.3122
4.02	0.00347	4.02	17.9004	4.02	0.00202	4.02	18.0962	4.02	0.00107	4.02	18.0466
4.04	0.00395	4.04	19.1076	4.04	0.00191	4.04	19.2842	4.04	0.00137	4.04	19.2359
4.06	0.00388	4.06	20.8135	4.06	0.00188	4.06	20.9693	4.06	0.00154	4.06	20.9234
4.08	0.00335	4.08	23.1476	4.08	0.00173	4.08	23.2871	4.08	0.00145	4.08	23.2396
4.1	0.00273	4.1	25.7938	4.1	0.0017	4.1	25.9218	4.1	0.00104	4.1	25.8653
4.12	0.00216	4.12	27.8803	4.12	0.00157	4.12	27.9958	4.12	0.000610897	4.12	27.9264
4.14	0.00159	4.14	28.6287	4.14	0.0013	4.14	28.7262	4.14	0.000174221	4.14	28.6459
4.16	0.00134	4.16	27.8972	4.16	0.00113	4.16	27.9729	4.16	0.000411738	4.16	27.8887
4.18	0.00112	4.18	26.3322	4.18	0.0011	4.18	26.3892	4.18	0.000691371	4.18	26.3074
4.2	0.000684292	4.2	24.9908	4.2	0.00112	4.2	25.0374	4.2	0.000765036	4.2	24.9589
4.22	0.000264458	4.22	24.4875	4.22	0.00118	4.22	24.5284	4.22	0.000735366	4.22	24.45
4.24	0.000505113	4.24	24.6568	4.24	0.00124	4.24	24.6882	4.24	0.000677971	4.24	24.6074
4.26	0.00102	4.26	25.1256	4.26	0.00136	4.26	25.1385	4.26	0.000831642	4.26	25.0562
4.28	0.00142	4.28	25.6991	4.28	0.00136	4.28	25.6838	4.28	0.000973959	4.28	25.605
4.3	0.00151	4.3	26.2548	4.3	0.00137	4.3	26.2027	4.3	0.000986848	4.3	26.1357
4.32	0.00132	4.32	26.6589	4.32	0.00128	4.32	26.5632	4.32	0.000870448	4.32	26.5206
4.34	0.00119	4.34	26.7546	4.34	0.000948323	4.34	26.6129	4.34	0.000726724	4.34	26.6072
4.36	0.000852367	4.36	26.396	4.36	0.000575245	4.36	26.2119	4.36	0.000465939	4.36	26.2512
4.38	0.000424343	4.38	25.6265	4.38	0.000440497	4.38	25.41	4.38	0.000332395	4.38	25.4945
4.4	0.000528272	4.4	24.7706	4.4	0.000838914	4.4	24.5349	4.4	0.000391415	4.4	24.6583
4.42	0.0012	4.42	24.3256	4.42	0.00135	4.42	24.0831	4.42	0.000520042	4.42	24.2364
4.44	0.00193	4.44	24.8316	4.44	0.00182	4.44	24.5917	4.44	0.000800545	4.44	24.7677
4.46	0.00251	4.46	26.6526	4.46	0.00215	4.46	26.4236	4.46	0.000995592	4.46	26.6175
4.48	0.00276	4.48	29.7808	4.48	0.00229	4.48	29.5702	4.48	0.00109	4.48	29.7773
4.5	0.00283	4.5	33.9555	4.5	0.00214	4.5	33.7701	4.5	0.00113	4.5	33.9834
4.52	0.00272	4.52	38.7369	4.52	0.00199	4.52	38.5837	4.52	0.00108	4.52	38.7922
4.54	0.00256	4.54	43.3412	4.54	0.00203	4.54	43.2273	4.54	0.00106	4.54	43.4158
4.56	0.00283	4.56	46.7569	4.56	0.00228	4.56	46.688	4.56	0.00109	4.56	46.8404
4.58	0.00348	4.58	48.2939	4.58	0.00259	4.58	48.2705	4.58	0.00129	4.58	48.3754
4.6	0.00386	4.6	47.9753	4.6	0.00285	4.6	47.9918	4.6	0.00148	4.6	48.0466
4.62	0.00417	4.62	46.437	4.62	0.003	4.62	46.4819	4.62	0.00163	4.62	46.4929
4.64	0.00419	4.64	44.6547	4.64	0.00307	4.64	44.7145	4.64	0.00172	4.64	44.6921
4.66	0.00374	4.66	43.6243	4.66	0.00318	4.66	43.6875	4.66	0.00165	4.66	43.6409
4.68	0.00326	4.68	43.7765	4.68	0.00339	4.68	43.8381	4.68	0.00148	4.68	43.771
4.7	0.0029	4.7	44.5871	4.7	0.0036	4.7	44.6493	4.7	0.00117	4.7	44.5601
4.72	0.00249	4.72	45.0285	4.72	0.00349	4.72	45.096	4.72	0.000734434	4.72	44.9811
4.74	0.00247	4.74	44.368	4.74	0.00321	4.74	44.4454	4.74	0.000310612	4.74	44.3017
4.76	0.00289	4.76	42.5261	4.76	0.00289	4.76	42.6172	4.76	0.000396737	4.76	42.4435
4.78	0.00324	4.78	39.8257	4.78	0.00247	4.78	39.9338	4.78	0.000789657	4.78	39.7312
4.8	0.00327	4.8	36.4878	4.8	0.00188	4.8	36.6116	4.8	0.00109	4.8	36.3855
4.82	0.0029	4.82	32.5047	4.82	0.00105	4.82	32.6362	4.82	0.00122	4.82	32.3975
4.84	0.00217	4.84	28.0497	4.84	0.000247683	4.84	28.1791	4.84	0.00111	4.84	27.9407
4.86	0.00182	4.86	23.7011	4.86	0.000403281	4.86	23.8258	4.86	0.000889995	4.86	23.5953
4.88	0.00226	4.88	20.0886	4.88	0.000776853	4.88	20.2137	4.88	0.000829775	4.88	19.992
4.9	0.00283	4.9	17.4943	4.9	0.000975785	4.9	17.6255	4.9	0.000936539	4.9	17.4117
4.92	0.00304	4.92	15.8296	4.92	0.000959988	4.92	15.9665	4.92	0.00106	4.92	15.7603
4.94	0.00288	4.94	14.7134	4.94	0.000903134	4.94	14.8507	4.94	0.00112	4.94	14.6514
4.96	0.00238	4.96	13.7184	4.96	0.0009264	4.96	13.8511	4.96	0.00117	4.96	13.6576
4.98	0.00193	4.98	12.8006	4.98	0.00115	4.98	12.9253	4.98	0.0013	4.98	12.7377
5	0.00175	5	12.1859	5	0.00155	5	12.2986	5	0.00158	5	12.1184
5.02	0.00189	5.02	11.726	5.02	0.002	5.02	11.8217	5.02	0.00191	5.02	11.6511
5.04	0.00202	5.04	10.8036	5.04	0.00247	5.04	10.8777	5.04	0.00219	5.04	10.7196
5.06	0.00199	5.06	8.90177	5.06	0.00278	5.06	8.94795	5.06	0.00229	5.06	8.81015
5.08	0.00164	5.08	6.11438	5.08	0.00298	5.08	6.11972	5.08	0.00225	5.08	6.02375
5.1	0.000857539	5.1	3.72209	5.1	0.00323	5.1	3.66106	5.1	0.00203	5.1	3.67702
5.12	0.0003473	5.12	4.63089	5.12	0.00368	5.12	4.56471	5.12	0.0017	5.12	4.67912
5.14	0.00148	5.14	7.48467	5.14	0.00404	5.14	7.45541	5.14	0.00135	5.14	7.55126
5.16	0.00234	5.16	10.4316	5.16	0.00415	5.16	10.4306	5.16	0.00111	5.16	10.4891
5.18	0.00269	5.18	13.5673	5.18	0.00406	5.18	13.5881	5.18	0.001	5.18	13.6102
5.2	0.00271	5.2	17.2913	5.2	0.00381	5.2	17.3273	5.2	0.00087791	5.2	17.3233
5.22	0.00268	5.22	21.464	5.22	0.00347	5.22	21.509	5.22	0.000634317	5.22	21.4901
5.24	0.00273	5.24	25.4713	5.24	0.0031	5.24	25.5202	5.24	0.000397465	5.24	25.4934
5.26	0.0029	5.26	28.8563	5.26	0.00278	5.26	28.9057	5.26	0.000296772	5.26	28.874
5.28	0.00301	5.28	31.729	5.28	0.0024	5.28	31.7775	5.28	0.000409925	5.28	31.7415
5.3	0.00286	5.3	34.6058	5.3	0.0019	5.3	34.6547	5.3	0.000589573	5.3	34.6128
5.32	0.00249	5.32	37.7967	5.32	0.00137	5.32	37.8482	5.32	0.000739109	5.32	37.7977
5.34	0.00209	5.34	40.9868	5.34	0.00123	5.34	41.0433	5.34	0.000866198	5.34	40.9821
5.36	0.00183	5.36	43.5673	5.36	0.00165	5.36	43.6298	5.36	0.00097188	5.36	43.5578
5.38	0.00176	5.38	45.1891	5.38	0.00225	5.38	45.2568	5.38	0.00101	5.38	45.1761
5.4	0.00177	5.4	45.8987	5.4	0.00269	5.4	45.97	5.4	0.000995177	5.4	45.8844
5.42	0.00172	5.42	45.8581	5.42	0.00292	5.42	45.9309	5.42	0.000890261	5.42	45.8452
5.44	0.00161	5.44	45.0147	5.44	0.00296	5.44	45.0875	5.44	0.000826234	5.44	45.0066
5.46	0.00133	5.46	43.1708	5.46	0.00284	5.46	43.2437	5.46	0.000779111	5.46	43.1717
5.48	0.00114	5.48	40.305	5.48	0.00261	5.48	40.3785	5.48	0.000758163	5.48	40.3174
5.5	0.0011	5.5	36.6176	5.5	0.00218	5.5	36.6898	5.5	0.000805027	5.5	36.6388
5.52	0.00127	5.52	32.3351	5.52	0.00152	5.52	32.4018	5.52	0.000854986	5.52	32.3577
5.54	0.00155	5.54	27.6323	5.54	0.000730217	5.54	27.69	5.54	0.000897934	5.54	27.6481
5.56	0.00192	5.56	22.752	5.56	0.000116031	5.56	22.8003	5.56	0.000852272	5.56	22.7544
5.58	0.00236	5.58	18.2007	5.58	0.000669818	5.58	18.2406	5.58	0.000828994	5.58	18.1842
5.6	0.00263	5.6	14.7995	5.6	0.00095589	5.6	14.8301	5.6	0.000818391	5.6	14.7611
5.62	0.00262	5.62	13.2347	5.62	0.00106	5.62	13.2532	5.62	0.000806737	5.62	13.1819
5.64	0.00251	5.64	13.2515	5.64	0.00108	5.64	13.256	5.64	0.000793579	5.64	13.1978
5.66	0.00245	5.66	13.904	5.66	0.00118	5.66	13.8956	5.66	0.000792797	5.66	13.8551
5.68	0.00233	5.68	14.513	5.68	0.0014	5.68	14.4929	5.68	0.000739873	5.68	14.4672
5.7	0.00216	5.7	14.9923	5.7	0.00159	5.7	14.9643	5.7	0.000633583	5.7	14.9501
5.72	0.0018	5.72	15.7183	5.72	0.00164	5.72	15.6904	5.72	0.000465637	5.72	15.6847
5.74	0.00124	5.74	16.9616	5.74	0.00148	5.74	16.9418	5.74	0.000241551	5.74	16.941
5.76	0.000801457	5.76	18.4119	5.76	0.00117	5.76	18.4026	5.76	0.00023307	5.76	18.4025
5.78	0.00122	5.78	19.4268	5.78	0.000883453	5.78	19.4257	5.78	0.000463277	5.78	19.4229
5.8	0.002	5.8	19.4982	5.8	0.000727228	5.8	19.5012	5.8	0.000735677	5.8	19.4939
5.82	0.00278	5.82	18.501	5.82	0.000877159	5.82	18.5055	5.82	0.000935081	5.82	18.4925
5.84	0.00334	5.84	16.7069	5.84	0.00114	5.84	16.7113	5.84	0.00109	5.84	16.6917
5.86	0.00368	5.86	14.5987	5.86	0.00144	5.86	14.6026	5.86	0.00112	5.86	14.5758
5.88	0.0038	5.88	12.5749	5.88	0.0016	5.88	12.5787	5.88	0.0011	5.88	12.545
5.9	0.00374	5.9	10.7121	5.9	0.00157	5.9	10.7175	5.9	0.00109	5.9	10.6777
5.92	0.00363	5.92	8.84769	5.92	0.0014	5.92	8.85632	5.92	0.0011	5.92	8.8121
5.94	0.00354	5.94	6.88038	5.94	0.00122	5.94	6.89295	5.94	0.00115	5.94	6.84607
5.96	0.00352	5.96	4.83438	5.96	0.00123	5.96	4.85054	5.96	0.0012	5.96	4.80223
5.98	0.00371	5.98	2.72265	5.98	0.00147	5.98	2.74225	5.98	0.00121	5.98	2.69237
6	0.00403	6	0.69488	6	0.00173	6	0.7125	6	0.00126	6	0.66473
6.02	0.00443	6.02	1.41908	6.02	0.00193	6.02	1.39071	6.02	0.00134	6.02	1.43353
6.04	0.00471	6.04	2.64478	6.04	0.00201	6.04	2.61079	6.04	0.00142	6.04	2.65617
6.06	0.00476	6.06	3.15428	6.06	0.002	6.06	3.11279	6.06	0.00143	6.06	3.15742
6.08	0.00456	6.08	3.42347	6.08	0.00177	6.08	3.37406	6.08	0.00141	6.08	3.41747
6.1	0.00417	6.1	4.29446	6.1	0.00134	6.1	4.24676	6.1	0.00141	6.1	4.28625
6.12	0.00372	6.12	5.8294	6.12	0.00088941	6.12	5.79077	6.12	0.00145	6.12	5.8253
6.14	0.00326	6.14	7.46089	6.14	0.000729635	6.14	7.43141	6.14	0.00142	6.14	7.4609
6.16	0.00266	6.16	8.81803	6.16	0.000850955	6.16	8.79594	6.16	0.00128	6.16	8.81972
6.18	0.00203	6.18	9.91727	6.18	0.00104	6.18	9.90024	6.18	0.00103	6.18	9.91819
6.2	0.00152	6.2	11.0954	6.2	0.00118	6.2	11.0802	6.2	0.000749484	6.2	11.0941
6.22	0.00145	6.22	12.706	6.22	0.00122	6.22	12.6886	6.22	0.000504494	6.22	12.7024
6.24	0.00167	6.24	14.6816	6.24	0.00119	6.24	14.6591	6.24	0.000448298	6.24	14.6762
6.26	0.00192	6.26	16.561	6.26	0.00116	6.26	16.5328	6.26	0.00058466	6.26	16.5545
6.28	0.0021	6.28	18.0451	6.28	0.00131	6.28	18.0126	6.28	0.00072588	6.28	18.0386
6.3	0.00217	6.3	19.2572	6.3	0.00157	6.3	19.2231	6.3	0.000763486	6.3	19.2513
6.32	0.00218	6.32	20.3737	6.32	0.0019	6.32	20.3415	6.32	0.000729145	6.32	20.368
6.34	0.00217	6.34	21.313	6.34	0.00209	6.34	21.2857	6.34	0.000602713	6.34	21.3063
6.36	0.00217	6.36	21.9253	6.36	0.00222	6.36	21.9044	6.36	0.000427401	6.36	21.9166
6.38	0.00228	6.38	22.2127	6.38	0.00229	6.38	22.1988	6.38	0.000225213	6.38	22.2012
6.4	0.00252	6.4	22.2121	6.4	0.00234	6.4	22.2049	6.4	0.000127164	6.4	22.1973
6.42	0.00284	6.42	21.8209	6.42	0.00229	6.42	21.8196	6.42	0.000347692	6.42	21.8032
6.44	0.00309	6.44	20.8927	6.44	0.00208	6.44	20.8959	6.44	0.000622727	6.44	20.8738
6.46	0.00326	6.46	19.4076	6.46	0.00172	6.46	19.4142	6.46	0.000879892	6.46	19.3897
6.48	0.00336	6.48	17.4976	6.48	0.00131	6.48	17.5064	6.48	0.00109	6.48	17.4819
6.5	0.00346	6.5	15.3973	6.5	0.00102	6.5	15.4071	6.5	0.00124	6.5	15.3834
6.52	0.00351	6.52	13.3448	6.52	0.000929979	6.52	13.3543	6.52	0.00133	6.52	13.3313
6.54	0.00349	6.54	11.4935	6.54	0.000974831	6.54	11.502	6.54	0.00136	6.54	11.4794
6.56	0.00334	6.56	9.98903	6.56	0.00107	6.56	9.99793	6.56	0.00133	6.56	9.97472
6.58	0.00308	6.58	8.98516	6.58	0.00117	6.58	8.99813	6.58	0.00127	6.58	8.97212
6.6	0.00272	6.6	8.50494	6.6	0.0012	6.6	8.52533	6.6	0.00115	6.6	8.49453
6.62	0.00221	6.62	8.52654	6.62	0.00113	6.62	8.55389	6.62	0.000977385	6.62	8.51897
6.64	0.00159	6.64	9.05388	6.64	0.00102	6.64	9.08409	6.64	0.0007707	6.64	9.04873
6.66	0.0011	6.66	9.95143	6.66	0.00108	6.66	9.9804	6.66	0.000522998	6.66	9.94852
6.68	0.00132	6.68	10.9393	6.68	0.00131	6.68	10.9657	6.68	0.000359146	6.68	10.9388
6.7	0.00188	6.7	11.7362	6.7	0.00157	6.7	11.7604	6.7	0.000391116	6.7	11.7384
6.72	0.00229	6.72	12.1527	6.72	0.00174	6.72	12.1751	6.72	0.000483998	6.72	12.1576
6.74	0.00246	6.74	12.1463	6.74	0.0018	6.74	12.1672	6.74	0.000535649	6.74	12.1536
6.76	0.00243	6.76	11.8124	6.76	0.00179	6.76	11.8319	6.76	0.000524828	6.76	11.8212
6.78	0.00231	6.78	11.3306	6.78	0.00179	6.78	11.3486	6.78	0.000478421	6.78	11.3395
6.8	0.00228	6.8	10.869	6.8	0.00183	6.8	10.8855	6.8	0.000365622	6.8	10.8772
6.82	0.0025	6.82	10.4373	6.82	0.00186	6.82	10.4522	6.82	0.000353194	6.82	10.4451
6.84	0.00282	6.84	9.8705	6.84	0.00185	6.84	9.8841	6.84	0.000506002	6.84	9.87897
6.86	0.00314	6.86	9.01816	6.86	0.00183	6.86	9.03084	6.86	0.000696997	6.86	9.02762
6.88	0.0034	6.88	7.88584	6.88	0.00189	6.88	7.89813	6.88	0.000817752	6.88	7.89544
6.9	0.00358	6.9	6.62788	6.9	0.00207	6.9	6.64022	6.9	0.000869492	6.9	6.63587
6.92	0.00371	6.92	5.50053	6.92	0.00227	6.92	5.51342	6.92	0.000842473	6.92	5.50485
6.94	0.00379	6.94	4.79964	6.94	0.00237	6.94	4.81438	6.94	0.000820403	6.94	4.79901
6.96	0.0038	6.96	4.75929	6.96	0.00238	6.96	4.7769	6.96	0.00077701	6.96	4.75379
6.98	0.0037	6.98	5.38378	6.98	0.00228	6.98	5.4034	6.98	0.000751118	6.98	5.37468
7	0.0036	7	6.38886	7	0.0021	7	6.40915	7	0.000756102	7	6.37783
7.02	0.00345	7.02	7.40638	7.02	0.00181	7.02	7.42678	7.02	0.000813985	7.02	7.3948
7.04	0.00335	7.04	8.17594	7.04	0.00153	7.04	8.19606	7.04	0.00089158	7.04	8.16462
7.06	0.00339	7.06	8.60651	7.06	0.00128	7.06	8.6261	7.06	0.00107	7.06	8.59609
7.08	0.00357	7.08	8.7725	7.08	0.00108	7.08	8.79161	7.08	0.00126	7.08	8.76415
7.1	0.00366	7.1	8.84265	7.1	0.000871535	7.1	8.8617	7.1	0.00144	7.1	8.83801
7.12	0.00347	7.12	8.9499	7.12	0.000678698	7.12	8.96925	7.12	0.00154	7.12	8.94998
7.14	0.00298	7.14	9.08595	7.14	0.000764587	7.14	9.10567	7.14	0.00151	7.14	9.09003
7.16	0.00226	7.16	9.10955	7.16	0.00122	7.16	9.1295	7.16	0.00136	7.16	9.1155
7.18	0.00171	7.18	8.8888	7.18	0.00181	7.18	8.90846	7.18	0.00114	7.18	8.89397
7.2	0.00189	7.2	8.45158	7.2	0.00238	7.2	8.47008	7.2	0.00088769	7.2	8.45373
7.22	0.0026	7.22	7.98212	7.22	0.00283	7.22	7.99849	7.22	0.000657142	7.22	7.98005
7.24	0.00325	7.24	7.67104	7.24	0.00309	7.24	7.68437	7.24	0.000512846	7.24	7.66475
7.26	0.00378	7.26	7.60242	7.26	0.00315	7.26	7.61184	7.26	0.00047327	7.26	7.59257
7.28	0.00402	7.28	7.77854	7.28	0.00299	7.28	7.78353	7.28	0.000586553	7.28	7.76577
7.3	0.00408	7.3	8.14767	7.3	0.00273	7.3	8.14915	7.3	0.000717796	7.3	8.13284
7.32	0.00395	7.32	8.57031	7.32	0.00243	7.32	8.56994	7.32	0.0008054	7.32	8.5545
7.34	0.00377	7.34	8.83122	7.34	0.00222	7.34	8.8304	7.34	0.000808599	7.34	8.81526
7.36	0.00358	7.36	8.72303	7.36	0.00207	7.36	8.72235	7.36	0.000771312	7.36	8.70735
7.38	0.00335	7.38	8.15956	7.38	0.00185	7.38	8.15908	7.38	0.000753225	7.38	8.14425
7.4	0.00313	7.4	7.23392	7.4	0.00152	7.4	7.23335	7.4	0.000853602	7.4	7.21844
7.42	0.00309	7.42	6.159	7.42	0.0011	7.42	6.15773	7.42	0.00107	7.42	6.14167
7.44	0.00319	7.44	5.18895	7.44	0.000649205	7.44	5.18634	7.44	0.00135	7.44	5.16709
7.46	0.00327	7.46	4.58929	7.46	0.000245928	7.46	4.58532	7.46	0.00154	7.46	4.56071
7.48	0.0031	7.48	4.53663	7.48	6.64514e-05	7.48	4.53182	7.48	0.00159	7.48	4.50249
7.5	0.00253	7.5	4.95926	7.5	0.000383748	7.5	4.95322	7.5	0.00147	7.5	4.92338
7.52	0.00169	7.52	5.62163	7.52	0.000721904	7.52	5.61286	7.52	0.00122	7.52	5.58732
7.54	0.000941416	7.54	6.33786	7.54	0.00103	7.54	6.32548	7.54	0.000937481	7.54	6.30825
7.56	0.001	7.56	7.05577	7.56	0.00124	7.56	7.04045	7.56	0.000796824	7.56	7.03449
7.58	0.0015	7.58	7.83456	7.58	0.00141	7.58	7.8178	7.58	0.000894081	7.58	7.82413
7.6	0.00184	7.6	8.75121	7.6	0.00153	7.6	8.73403	7.6	0.00107	7.6	8.75085
7.62	0.00188	7.62	9.78455	7.62	0.00161	7.62	9.76688	7.62	0.00118	7.62	9.79037
7.64	0.00164	7.64	10.7735	7.64	0.00169	7.64	10.7544	7.64	0.00116	7.64	10.781
7.66	0.00124	7.66	11.4584	7.66	0.00173	7.66	11.4368	7.66	0.00103	7.66	11.4646
7.68	0.000892638	7.68	11.5803	7.68	0.0017	7.68	11.5563	7.68	0.000810698	7.68	11.584
7.7	0.000826767	7.7	11.0367	7.7	0.00154	7.7	11.0116	7.7	0.000556009	7.7	11.038
7.72	0.000862627	7.72	10.039	7.72	0.00128	7.72	10.015	7.72	0.000322329	7.72	10.0387
7.74	0.000809008	7.74	9.08428	7.74	0.000940787	7.74	9.06447	7.74	0.00016541	7.74	9.08416
7.76	0.000575356	7.76	8.60604	7.76	0.000504558	7.76	8.59184	7.76	9.69236e-05	7.76	8.60772
7.78	0.000308324	7.78	8.64912	7.78	0.000142297	7.78	8.6391	7.78	0.000127499	7.78	8.65326
7.8	0.00048375	7.8	9.00825	7.8	0.000512201	7.8	8.99909	7.8	0.000220044	7.8	9.01419
7.82	0.000841929	7.82	9.44258	7.82	0.000879489	7.82	9.43183	7.82	0.000284067	7.82	9.44927
7.84	0.00109	7.84	9.72754	7.84	0.00104	7.84	9.7147	7.84	0.000298976	7.84	9.73448
7.86	0.00119	7.86	9.75211	7.86	0.00102	7.86	9.73813	7.86	0.00028523	7.86	9.75943
7.88	0.00117	7.88	9.57475	7.88	0.00089276	7.88	9.56082	7.88	0.000290802	7.88	9.58282
7.9	0.00116	7.9	9.36163	7.9	0.000806315	7.9	9.34831	7.9	0.000307575	7.9	9.37078
7.92	0.00116	7.92	9.27978	7.92	0.000763507	7.92	9.2667	7.92	0.000332845	7.92	9.29011
7.94	0.00114	7.94	9.38938	7.94	0.000756237	7.94	9.37568	7.94	0.000328247	7.94	9.40055
7.96	0.00106	7.96	9.60781	7.96	0.00072168	7.96	9.59301	7.96	0.000294196	7.96	9.61893
7.98	0.000909042	7.98	9.78411	7.98	0.000670357	7.98	9.76846	7.98	0.00021279	7.98	9.79391
8	0.000696398	8	9.79131	8	0.000619098	8	9.77547	8	9.9505e-05	8	9.7987
8.02	0.000525445	8.02	9.55598	8.02	0.000623379	8.02	9.54052	8.02	0.000112027	8.02	9.56027
8.04	0.000478802	8.04	9.04932	8.04	0.000705559	8.04	9.03483	8.04	0.000219227	8.04	9.05017
8.06	0.000597189	8.06	8.27879	8.06	0.000803992	8.06	8.26553	8.06	0.00027093	8.06	8.276
8.08	0.000781997	8.08	7.27768	8.08	0.000889245	8.08	7.26568	8.08	0.000313092	8.08	7.27126
8.1	0.000961834	8.1	6.09671	8.1	0.00092934	8.1	6.08581	8.1	0.000339543	8.1	6.08698
8.12	0.00115	8.12	4.82426	8.12	0.000925732	8.12	4.81429	8.12	0.000366144	8.12	4.81202
8.14	0.00126	8.14	3.61141	8.14	0.000868488	8.14	3.60237	8.14	0.000399168	8.14	3.59809
8.16	0.00133	8.16	2.64805	8.16	0.000781215	8.16	2.64036	8.16	0.0004534	8.16	2.63595
8.18	0.00131	8.18	2.10565	8.18	0.000679095	8.18	2.10003	8.18	0.000471496	8.18	2.0977
8.2	0.00125	8.2	2.03799	8.2	0.000596373	8.2	2.0343	8.2	0.000468827	8.2	2.0349
8.22	0.00112	8.22	2.28152	8.22	0.000465511	8.22	2.27818	8.22	0.000442908	8.22	2.28007
8.24	0.000957159	8.24	2.59284	8.24	0.00032806	8.24	2.58854	8.24	0.000410853	8.24	2.58941
8.26	0.000787112	8.26	2.80473	8.26	0.000219109	8.26	2.79885	8.26	0.000369958	8.26	2.79706
8.28	0.000596669	8.28	2.84907	8.28	0.000173913	8.28	2.84164	8.28	0.000318194	8.28	2.83627
8.3	0.000409499	8.3	2.74842	8.3	0.000152709	8.3	2.74008	8.3	0.000248468	8.3	2.73125
8.32	0.00027425	8.32	2.60203	8.32	0.000123461	8.32	2.5942	8.32	0.000191569	8.32	2.58307
8.34	0.000204009	8.34	2.54385	8.34	7.36897e-05	8.34	2.53826	8.34	0.000140355	8.34	2.52712
8.36	0.000158693	8.36	2.66332	8.36	8.48606e-05	8.36	2.66112	8.36	0.000109544	8.36	2.65231
8.38	0.000206561	8.38	2.95126	8.38	0.000170194	8.38	2.95251	8.38	8.08989e-05	8.38	2.94717
8.4	0.000344135	8.4	3.33361	8.4	0.000312824	8.4	3.33759	8.4	4.15303e-05	8.4	3.33564
8.42	0.000501708	8.42	3.75135	8.42	0.000465886	8.42	3.75703	8.42	1.60068e-05	8.42	3.75776
8.44	0.000644146	8.44	4.19946	8.44	0.000642309	8.44	4.20557	8.44	5.02163e-05	8.44	4.20817
8.46	0.000740827	8.46	4.71468	8.46	0.000760934	8.46	4.71999	8.46	7.56942e-05	8.46	4.72361
8.48	0.000836233	8.48	5.3513	8.48	0.000865089	8.48	5.35493	8.48	9.24185e-05	8.48	5.35896
8.5	0.000869909	8.5	6.13138	8.5	0.000962578	8.5	6.13287	8.5	7.35338e-05	8.5	6.13739
8.52	0.00091554	8.52	6.98724	8.52	0.00103	8.52	6.98651	8.52	6.24467e-05	8.52	6.99192
8.54	0.000934236	8.54	7.78332	8.54	0.00106	8.54	7.78006	8.54	6.70423e-05	8.54	7.78687
8.56	0.00095683	8.56	8.42851	8.56	0.00105	8.56	8.42234	8.56	6.67512e-05	8.56	8.4309
8.58	0.000981437	8.58	8.93407	8.58	0.000968673	8.58	8.9246	8.58	9.96305e-05	8.58	8.93537
8.6	0.000961607	8.6	9.34283	8.6	0.000825205	8.6	9.33028	8.6	0.000130612	8.6	9.34345
8.62	0.000874306	8.62	9.65359	8.62	0.000643356	8.62	9.63904	8.62	0.000152621	8.62	9.6544
8.64	0.000756763	8.64	9.83634	8.64	0.000493368	8.64	9.82103	8.64	0.000142992	8.64	9.83801
8.66	0.000696177	8.66	9.86732	8.66	0.000420644	8.66	9.85213	8.66	0.000136029	8.66	9.86991
8.68	0.00070059	8.68	9.70872	8.68	0.000420702	8.68	9.69415	8.68	0.000138127	8.68	9.71174
8.7	0.000680104	8.7	9.29771	8.7	0.000457866	8.7	9.28424	8.7	0.000119461	8.7	9.3007
8.72	0.000670678	8.72	8.6052	8.72	0.0004897	8.72	8.59341	8.72	0.00010397	8.72	8.60794
8.74	0.0006164	8.74	7.70465	8.74	0.000503797	8.74	7.69508	8.74	6.16382e-05	8.74	7.70738
8.76	0.000591361	8.76	6.77899	8.76	0.000486614	8.76	6.77159	8.76	5.4964e-05	8.76	6.78176
8.78	0.000589246	8.78	6.02986	8.78	0.000428844	8.78	6.02327	8.78	0.000100478	8.78	6.03196
8.8	0.000614841	8.8	5.59151	8.8	0.000381329	8.8	5.58363	8.8	0.000136406	8.8	5.5915
8.82	0.000671969	8.82	5.60293	8.82	0.000357354	8.82	5.59223	8.82	0.000159942	8.82	5.59951
8.84	0.00075621	8.84	6.15501	8.84	0.000401491	8.84	6.14188	8.84	0.000182236	8.84	6.14817
8.86	0.000841258	8.86	7.03462	8.86	0.000455122	8.86	7.02045	8.86	0.00020204	8.86	7.02557
8.88	0.000898222	8.88	7.85409	8.88	0.0004952	8.88	7.83987	8.88	0.000201308	8.88	7.84413
8.9	0.000859727	8.9	8.3565	8.9	0.000475594	8.9	8.34261	8.9	0.00019444	8.9	8.34641
8.92	0.00079365	8.92	8.47871	8.92	0.000448511	8.92	8.46529	8.92	0.000173094	8.92	8.46859
8.94	0.000713867	8.94	8.27772	8.94	0.000399967	8.94	8.26496	8.94	0.000158719	8.94	8.26731
8.96	0.000645032	8.96	7.86405	8.96	0.000370442	8.96	7.85239	8.96	0.000133586	8.96	7.8533
8.98	0.000600813	8.98	7.35889	8.98	0.000333889	8.98	7.3491	8.98	0.000121949	8.98	7.34868
9	0.000548067	9	6.86719	9	0.000304725	9	6.86016	9	0.000156821	9	6.85897
9.02	0.000550468	9.02	6.45088	9.02	0.000262023	9.02	6.44711	9.02	0.000233433	9.02	6.44621
9.04	0.000586335	9.04	6.12427	9.04	0.000228116	9.04	6.12391	9.04	0.000298644	9.04	6.12444
9.06	0.000716033	9.06	5.88216	9.06	0.000191074	9.06	5.88512	9.06	0.000373965	9.06	5.88797
9.08	0.000821143	9.08	5.67953	9.08	0.000178875	9.08	5.6856	9.08	0.000477688	9.08	5.69138
9.1	0.000887646	9.1	5.40948	9.1	0.000230027	9.1	5.41846	9.1	0.000556709	9.1	5.42754
9.12	0.000880754	9.12	4.97443	9.12	0.000301032	9.12	4.98613	9.12	0.000596445	9.12	4.99858
9.14	0.000864494	9.14	4.35823	9.14	0.000385239	9.14	4.37223	9.14	0.000630158	9.14	4.38769
9.16	0.000879395	9.16	3.61605	9.16	0.000459573	9.16	3.63138	9.16	0.000653195	9.16	3.64918
9.18	0.000918109	9.18	2.84082	9.18	0.000481698	9.18	2.8557	9.18	0.000671137	9.18	2.87485
9.2	0.000926948	9.2	2.14801	9.2	0.000482381	9.2	2.1601	9.2	0.00067796	9.2	2.17918
9.22	0.000933095	9.22	1.65511	9.22	0.000436819	9.22	1.6623	9.22	0.000659062	9.22	1.67946
9.24	0.000872614	9.24	1.45842	9.24	0.000367431	9.24	1.46053	9.24	0.000616968	9.24	1.47456
9.26	0.000821857	9.26	1.65287	9.26	0.000327047	9.26	1.65169	9.26	0.000577893	9.26	1.66262
9.28	0.000748726	9.28	2.33135	9.28	0.000391028	9.28	2.32731	9.28	0.000562454	9.28	2.33461
9.3	0.000669902	9.3	3.45842	9.3	0.000491957	9.3	3.45084	9.3	0.000543308	9.3	3.45321
9.32	0.000632439	9.32	4.83804	9.32	0.000528967	9.32	4.82709	9.32	0.000535549	9.32	4.82364
9.34	0.000697982	9.34	6.21782	9.34	0.000502435	9.34	6.20482	9.34	0.000536589	9.34	6.1956
9.36	0.000845479	9.36	7.40612	9.36	0.000487232	9.36	7.39263	9.36	0.000524903	9.36	7.37839
9.38	0.00103	9.38	8.30709	9.38	0.000566792	9.38	8.2946	9.38	0.000510328	9.38	8.27652
9.4	0.00116	9.4	8.87946	9.4	0.000716886	9.4	8.86949	9.4	0.000448202	9.4	8.84868
9.42	0.00127	9.42	9.11579	9.42	0.000863047	9.42	9.10971	9.42	0.000402764	9.42	9.08683
9.44	0.0013	9.44	9.08012	9.44	0.000983471	9.44	9.07866	9.44	0.000355888	9.44	9.05425
9.46	0.00135	9.46	8.93171	9.46	0.00105	9.46	8.9345	9.46	0.000337588	9.46	8.90897
9.48	0.00141	9.48	8.86141	9.48	0.00105	9.48	8.86732	9.48	0.000355703	9.48	8.84129
9.5	0.00143	9.5	8.98733	9.5	0.000990876	9.5	8.99491	9.5	0.000398677	9.5	8.96949
9.52	0.00139	9.52	9.32774	9.52	0.000839724	9.52	9.33599	9.52	0.000391896	9.52	9.31224
9.54	0.00129	9.54	9.84105	9.54	0.000641603	9.54	9.84897	9.54	0.000406593	9.54	9.82829
9.56	0.0012	9.56	10.4571	9.56	0.000461801	9.56	10.4639	9.56	0.000407376	9.56	10.4479
9.58	0.00109	9.58	11.0923	9.58	0.000338778	9.58	11.0983	9.58	0.000386492	9.58	11.0874
9.6	0.000969247	9.6	11.6481	9.6	0.000329194	9.6	11.6539	9.6	0.000343174	9.6	11.648
9.62	0.000888676	9.62	12.0332	9.62	0.000351171	9.62	12.0388	9.62	0.000285881	9.62	12.0374
9.64	0.00093451	9.64	12.2178	9.64	0.000397552	9.64	12.2229	9.64	0.000303914	9.64	12.2254
9.66	0.001	9.66	12.2556	9.66	0.000438225	9.66	12.2601	9.66	0.000323766	9.66	12.2655
9.68	0.00105	9.68	12.225	9.68	0.000501731	9.68	12.2294	9.68	0.000384946	9.68	12.2361
9.7	0.00106	9.7	12.1539	9.7	0.00052181	9.7	12.1591	9.7	0.00041602	9.7	12.1655
9.72	0.00102	9.72	12.0039	9.72	0.000531501	9.72	12.0112	9.72	0.000418834	9.72	12.0162
9.74	0.00094368	9.74	11.7061	9.74	0.000486485	9.74	11.7165	9.74	0.00041141	9.74	11.7196
9.76	0.000823425	9.76	11.2283	9.76	0.000431666	9.76	11.2418	9.76	0.000405161	9.76	11.2435
9.78	0.00067724	9.78	10.6042	9.78	0.000392652	9.78	10.6193	9.78	0.00040892	9.78	10.6212
9.8	0.000411628	9.8	9.88565	9.8	0.000422806	9.8	9.90063	9.8	0.000386696	9.8	9.90362
9.82	0.000220972	9.82	9.07707	9.82	0.000457298	9.82	9.09113	9.82	0.000322505	9.82	9.0947
9.84	0.000184541	9.84	8.11609	9.84	0.000470116	9.84	8.1293	9.84	0.000248951	9.84	8.13224
9.86	0.000368158	9.86	6.94403	9.86	0.000453838	9.86	6.95636	9.86	0.000152036	9.86	6.95827
9.88	0.000549987	9.88	5.60639	9.88	0.000415394	9.88	5.61753	9.88	0.000114478	9.88	5.61872
9.9	0.000694444	9.9	4.29076	9.9	0.000425242	9.9	4.3009	9.9	9.75076e-05	9.9	4.30094
9.92	0.000831218	9.92	3.29678	9.92	0.000508593	9.92	3.30775	9.92	0.000150221	9.92	3.30354
9.94	0.000887634	9.94	2.85817	9.94	0.000568948	9.94	2.87197	9.94	0.0002287	9.94	2.85916
9.96	0.000926751	9.96	2.85052	9.96	0.000614146	9.96	2.86646	9.96	0.000279148	9.96	2.84399
9.98	0.000901786	9.98	3.07607	9.98	0.000587879	9.98	3.09099	9.98	0.000316098	9.98	3.06224
10	0.000808155	10	3.66718	10	0.000579754	10	3.67763	10	0.000354952	10	3.64983
10.02	0.00062568	10.02	4.6937	10.02	0.000559152	10.02	4.6993	10.02	0.000372163	10.02	4.67816
10.04	0.000392375	10.04	5.91544	10.04	0.000611089	10.04	5.9179	10.04	0.000355846	10.04	5.90433
10.06	0.000175	10.06	7.13156	10.06	0.000681328	10.06	7.13235	10.06	0.000335006	10.06	7.12535
10.08	9.51431e-05	10.08	8.3099	10.08	0.000697259	10.08	8.31001	10.08	0.000306306	10.08	8.30818
10.1	0.000101434	10.1	9.40695	10.1	0.000660345	10.1	9.40718	10.1	0.000279779	10.1	9.40863
10.12	0.000185668	10.12	10.2578	10.12	0.000533364	10.12	10.2587	10.12	0.000280035	10.12	10.2613
10.14	0.000384874	10.14	10.6674	10.14	0.000337009	10.14	10.6693	10.14	0.000280528	10.14	10.6712
10.16	0.000621704	10.16	10.5542	10.16	0.000194175	10.16	10.557	10.16	0.000267972	10.16	10.5568
10.18	0.000836089	10.18	10.0013	10.18	0.000287277	10.18	10.0052	10.18	0.000296536	10.18	10.0026
10.2	0.00103	10.2	9.20147	10.2	0.000404665	10.2	9.20603	10.2	0.00032621	10.2	9.20149
10.22	0.00112	10.22	8.35334	10.22	0.000479893	10.22	8.35821	10.22	0.000352631	10.22	8.35251
10.24	0.00107	10.24	7.57659	10.24	0.000512601	10.24	7.5818	10.24	0.000357451	10.24	7.57547
10.26	0.000958926	10.26	6.88578	10.26	0.000520177	10.26	6.89196	10.26	0.000350883	10.26	6.88488
10.28	0.000780343	10.28	6.20136	10.28	0.000577639	10.28	6.20953	10.28	0.000329047	10.28	6.20101
10.3	0.000630303	10.3	5.39235	10.3	0.000667416	10.3	5.40291	10.3	0.000288458	10.3	5.39269
10.32	0.000526597	10.32	4.38772	10.32	0.000695174	10.32	4.40037	10.32	0.000228835	10.32	4.38886
10.34	0.00044665	10.34	3.26039	10.34	0.000656464	10.34	3.27439	10.34	0.000178104	10.34	3.26233
10.36	0.000363572	10.36	2.21195	10.36	0.000541582	10.36	2.2257	10.36	0.000101508	10.36	2.2141
10.38	0.000294209	10.38	1.54019	10.38	0.000418286	10.38	1.54947	10.38	9.33159e-05	10.38	1.53987
10.4	0.000250265	10.4	1.4451	10.4	0.00029326	10.4	1.44621	10.4	5.77691e-05	10.4	1.43987
10.42	0.000293227	10.42	1.63328	10.42	0.000346009	10.42	1.62989	10.42	6.69924e-05	10.42	1.62523
10.44	0.000363708	10.44	1.74688	10.44	0.000501933	10.44	1.74243	10.44	4.94479e-05	10.44	1.73798
10.46	0.000558496	10.46	1.62645	10.46	0.000637182	10.46	1.62212	10.46	6.67453e-05	10.46	1.61741
10.48	0.000739872	10.48	1.23703	10.48	0.000712393	10.48	1.23329	10.48	9.83041e-05	10.48	1.22815
10.5	0.000883288	10.5	0.64851	10.5	0.000736155	10.5	0.64555	10.5	0.000143349	10.5	0.63999
10.52	0.000958044	10.52	0.08145	10.52	0.00064209	10.52	0.08157	10.52	0.000196989	10.52	0.0842
10.54	0.000969373	10.54	0.76685	10.54	0.000521747	10.54	0.76847	10.54	0.000250397	10.54	0.7739
10.56	0.000963107	10.56	1.49607	10.56	0.000437815	10.56	1.49758	10.56	0.000285911	10.56	1.50302
10.58	0.000951054	10.58	2.20757	10.58	0.000462627	10.58	2.2086	10.58	0.000294326	10.58	2.21475
10.6	0.000904564	10.6	2.90101	10.6	0.000537303	10.6	2.90095	10.6	0.000297059	10.6	2.90866
10.62	0.0008164	10.62	3.6211	10.62	0.000583382	10.62	3.61945	10.62	0.000313768	10.62	3.62922
10.64	0.000666213	10.64	4.36802	10.64	0.000581457	10.64	4.36494	10.64	0.000287589	10.64	4.37638
10.66	0.00051026	10.66	5.0318	10.66	0.000561998	10.66	5.02738	10.66	0.000239065	10.66	5.03987
10.68	0.000431524	10.68	5.48272	10.68	0.00057275	10.68	5.47715	10.68	0.000167284	10.68	5.48992
10.7	0.000371139	10.7	5.68619	10.7	0.000556901	10.7	5.67972	10.7	0.000138206	10.7	5.692
10.72	0.000272836	10.72	5.68974	10.72	0.000495042	10.72	5.68305	10.72	0.000123891	10.72	5.6939
10.74	0.000184732	10.74	5.51712	10.74	0.000431988	10.74	5.51095	10.74	0.000113644	10.74	5.51967
10.76	0.000164477	10.76	5.1212	10.76	0.000347373	10.76	5.11604	10.76	9.51261e-05	10.76	5.12245
10.78	0.000215763	10.78	4.45116	10.78	0.000306104	10.78	4.44673	10.78	9.58559e-05	10.78	4.45144
10.8	0.000225393	10.8	3.51396	10.8	0.000307046	10.8	3.50956	10.8	9.54536e-05	10.8	3.51365
10.82	0.000170789	10.82	2.38449	10.82	0.000287398	10.82	2.37935	10.82	0.000120372	10.82	2.38391
10.84	6.90801e-05	10.84	1.22643	10.84	0.000237085	10.84	1.22024	10.84	0.000133939	10.84	1.22638
10.86	8.7709e-05	10.86	0.63302	10.86	0.00026202	10.86	0.63028	10.86	0.000147273	10.86	0.63652
10.88	0.000287257	10.88	1.26659	10.88	0.000307161	10.88	1.2693	10.88	0.000132838	10.88	1.2699
10.9	0.00047337	10.9	1.90493	10.9	0.000384819	10.9	1.90811	10.9	0.000116942	10.9	1.90727
10.92	0.000610083	10.92	2.33232	10.92	0.000452727	10.92	2.33498	10.92	0.000123966	10.92	2.33349
10.94	0.00069103	10.94	2.66358	10.94	0.000482374	10.94	2.66529	10.94	0.00014152	10.94	2.66352
10.96	0.000766998	10.96	3.03393	10.96	0.000485724	10.96	3.03505	10.96	0.000164595	10.96	3.03292
10.98	0.000773223	10.98	3.46397	10.98	0.000484856	10.98	3.46475	10.98	0.000181148	10.98	3.46208
11	0.000781772	11	3.86379	11	0.000473177	11	3.8643	11	0.000185166	11	3.86081
11.02	0.000754965	11.02	4.12679	11.02	0.000441333	11.02	4.12691	11.02	0.000181863	11.02	4.12285
11.04	0.000672967	11.04	4.23265	11.04	0.000368945	11.04	4.23235	11.04	0.000175701	11.04	4.22828
11.06	0.000547	11.06	4.2688	11.06	0.000274307	11.06	4.26831	11.06	0.000151959	11.06	4.26445
11.08	0.000419583	11.08	4.34275	11.08	0.000220479	11.08	4.34287	11.08	0.000127313	11.08	4.33835
11.1	0.000394336	11.1	4.49934	11.1	0.000240301	11.1	4.5013	11.1	0.000118838	11.1	4.4947
11.12	0.000461261	11.12	4.71153	11.12	0.000297512	11.12	4.71618	11.12	0.000171039	11.12	4.70651
11.14	0.00054391	11.14	4.89465	11.14	0.000361376	11.14	4.90136	11.14	0.00017231	11.14	4.88925
11.16	0.000591257	11.16	4.93622	11.16	0.000382499	11.16	4.94367	11.16	0.000178978	11.16	4.93047
11.18	0.000627306	11.18	4.74108	11.18	0.000373908	11.18	4.74812	11.18	0.000135389	11.18	4.73507
11.2	0.000665759	11.2	4.28072	11.2	0.000341397	11.2	4.28669	11.2	0.000144256	11.2	4.27485
11.22	0.000703542	11.22	3.65144	11.22	0.000291407	11.22	3.65615	11.22	0.000183747	11.22	3.64665
11.24	0.000720763	11.24	3.11449	11.24	0.000236769	11.24	3.11823	11.24	0.000231714	11.24	3.11219
11.26	0.000672566	11.26	2.9771	11.26	0.00016725	11.26	2.98045	11.26	0.000252819	11.26	2.97792
11.28	0.00055634	11.28	3.22064	11.28	0.000100716	11.28	3.22419	11.28	0.000244003	11.28	3.22312
11.3	0.000404663	11.3	3.50464	11.3	8.61354e-05	11.3	3.50863	11.3	0.000220251	11.3	3.50703
11.32	0.00021924	11.32	3.57429	11.32	0.000139501	11.32	3.57876	11.32	0.000163861	11.32	3.57588
11.34	7.41755e-05	11.34	3.39271	11.34	0.000202685	11.34	3.39744	11.34	0.000115866	11.34	3.39361
11.36	6.99222e-05	11.36	3.06567	11.36	0.000268609	11.36	3.07002	11.36	8.97873e-05	11.36	3.06624
11.38	0.000186377	11.38	2.69381	11.38	0.000371605	11.38	2.69663	11.38	0.00018037	11.38	2.69414
11.4	0.000295077	11.4	2.26458	11.4	0.000499212	11.4	2.26574	11.4	0.000184476	11.4	2.26467
11.42	0.00040605	11.42	1.68825	11.42	0.000631647	11.42	1.68807	11.42	0.000190618	11.42	1.68824
11.44	0.000515257	11.44	0.91377	11.44	0.0007167	11.44	0.91339	11.44	0.000119487	11.44	0.91409
11.46	0.000611726	11.46	0.14013	11.46	0.00075542	11.46	0.14402	11.46	9.40023e-05	11.46	0.1388
11.48	0.000666993	11.48	0.96877	11.48	0.00074497	11.48	0.96998	11.48	7.71974e-05	11.48	0.96608
11.5	0.000629118	11.5	1.74688	11.5	0.000674584	11.5	1.7471	11.5	6.91684e-05	11.5	1.74322
11.52	0.00058628	11.52	2.32107	11.52	0.000610515	11.52	2.31996	11.52	5.78145e-05	11.52	2.31684
11.54	0.000497143	11.54	2.77053	11.54	0.000519062	11.54	2.76769	11.54	4.59551e-05	11.54	2.76577
11.56	0.000459981	11.56	3.21804	11.56	0.000471886	11.56	3.21344	11.56	3.22611e-05	11.56	3.21203
11.58	0.000450219	11.58	3.70433	11.58	0.000410294	11.58	3.69861	11.58	6.4859e-05	11.58	3.69619
11.6	0.000473499	11.6	4.17908	11.6	0.000388803	11.6	4.17274	11.6	9.09896e-05	11.6	4.16851
11.62	0.000490141	11.62	4.56833	11.62	0.000347774	11.62	4.56191	11.62	5.84977e-05	11.62	4.55576
11.64	0.000475731	11.64	4.8153	11.64	0.000335235	11.64	4.80881	11.64	6.92877e-05	11.64	4.80141
11.66	0.000429427	11.66	4.89695	11.66	0.000341846	11.66	4.89052	11.66	5.79018e-05	11.66	4.88289
11.68	0.000384535	11.68	4.84626	11.68	0.000358536	11.68	4.83995	11.68	9.37563e-05	11.68	4.83383
11.7	0.000364959	11.7	4.77147	11.7	0.000395277	11.7	4.76578	11.7	0.000101958	11.7	4.76288
11.72	0.000368444	11.72	4.80634	11.72	0.000410905	11.72	4.80167	11.72	0.000104239	11.72	4.80262
11.74	0.000372576	11.74	4.97718	11.74	0.000450923	11.74	4.97384	11.74	5.18954e-05	11.74	4.97728
11.76	0.000397178	11.76	5.17388	11.76	0.000468448	11.76	5.17171	11.76	2.7774e-05	11.76	5.1757
11.78	0.000433281	11.78	5.29692	11.78	0.00049512	11.78	5.29603	11.78	1.58217e-05	11.78	5.29891
11.8	0.000480919	11.8	5.36543	11.8	0.000515868	11.8	5.36619	11.8	9.9071e-05	11.8	5.3671
11.82	0.000502457	11.82	5.47294	11.82	0.00055513	11.82	5.47589	11.82	0.000136993	11.82	5.47478
11.84	0.000513536	11.84	5.69548	11.84	0.000583774	11.84	5.7007	11.84	0.000138938	11.84	5.69855
11.86	0.000523434	11.86	6.05156	11.86	0.000592201	11.86	6.0585	11.86	0.000127292	11.86	6.05656
11.88	0.000502961	11.88	6.48416	11.88	0.000576158	11.88	6.49197	11.88	0.000122527	11.88	6.49079
11.9	0.000436496	11.9	6.86032	11.9	0.000525069	11.9	6.86812	11.9	0.000147681	11.9	6.86765
11.92	0.000354774	11.92	7.03679	11.92	0.000449039	11.92	7.04391	11.92	0.000145467	11.92	7.04404
11.94	0.000218276	11.94	6.94763	11.94	0.000369173	11.94	6.95412	11.94	7.01484e-05	11.94	6.95473
11.96	0.000120332	11.96	6.62726	11.96	0.000277561	11.96	6.63325	11.96	4.08333e-05	11.96	6.63464
11.98	9.53146e-05	11.98	6.16856	11.98	0.000240018	11.98	6.1746	11.98	3.52054e-05	11.98	6.17663
12	0.000118757	12	5.67847	12	0.000157854	12	5.68474	12	6.86101e-05	12	5.68701
12.02	0.000121749	12.02	5.24246	12.02	0.000129301	12.02	5.24924	12.02	7.89473e-05	12.02	5.25066
12.04	7.45241e-05	12.04	4.8786	12.04	0.000199715	12.04	4.88551	12.04	8.68941e-05	12.04	4.88566
12.06	5.44129e-05	12.06	4.5205	12.06	0.000266327	12.06	4.52734	12.06	0.00017742	12.06	4.52628
12.08	0.000138783	12.08	4.0775	12.08	0.000352262	12.08	4.08364	12.08	0.000182083	12.08	4.0822
12.1	0.000229355	12.1	3.51447	12.1	0.000416255	12.1	3.51966	12.1	0.000159683	12.1	3.51832
12.12	0.00031044	12.12	2.86075	12.12	0.000443778	12.12	2.86491	12.12	0.000113142	12.12	2.86379
12.14	0.000371241	12.14	2.17995	12.14	0.000437882	12.14	2.18311	12.14	0.000106135	12.14	2.1816
12.16	0.000403521	12.16	1.57941	12.16	0.000396404	12.16	1.58117	12.16	8.06096e-05	12.16	1.57801
12.18	0.000349417	12.18	1.24979	12.18	0.000357188	12.18	1.2495	12.18	0.000109762	12.18	1.24349
12.2	0.00036481	12.2	1.32641	12.2	0.000296161	12.2	1.32505	12.2	9.95773e-05	12.2	1.31688
12.22	0.000360079	12.22	1.61587	12.22	0.000270641	12.22	1.61494	12.22	0.000133355	12.22	1.60548
12.24	0.000378261	12.24	1.88013	12.24	0.000230225	12.24	1.88	12.24	0.000116694	12.24	1.86951
12.26	0.000364257	12.26	2.02757	12.26	0.000217611	12.26	2.02813	12.26	0.000137416	12.26	2.01687
12.28	0.000328455	12.28	2.0722	12.28	0.000180893	12.28	2.07323	12.28	0.000158585	12.28	2.06164
12.3	0.00028296	12.3	2.08451	12.3	0.000160708	12.3	2.08551	12.3	0.000116773	12.3	2.07425
12.32	0.000239745	12.32	2.1412	12.32	0.000131182	12.32	2.14267	12.32	8.03472e-05	12.32	2.13153
12.34	0.0001666	12.34	2.28829	12.34	0.000105109	12.34	2.29052	12.34	4.20748e-05	12.34	2.27941
12.36	4.57127e-05	12.36	2.5296	12.36	0.000102261	12.36	2.53315	12.36	0.000120111	12.36	2.52189
12.38	1.91721e-05	12.38	2.83104	12.38	0.000116763	12.38	2.83542	12.38	7.66496e-05	12.38	2.82471
12.4	5.24233e-05	12.4	3.13598	12.4	0.000150126	12.4	3.1409	12.4	3.78283e-05	12.4	3.13123
12.42	4.50674e-05	12.42	3.39289	12.42	0.000178238	12.42	3.39789	12.42	2.01756e-05	12.42	3.3897
12.44	0.000138034	12.44	3.57269	12.44	0.000201994	12.44	3.57779	12.44	0.000133477	12.44	3.57083
12.46	9.38696e-05	12.46	3.66191	12.46	0.000237221	12.46	3.66635	12.46	0.000120268	12.46	3.66077
12.48	7.4986e-05	12.48	3.65141	12.48	0.0002451	12.48	3.65498	12.48	0.000114582	12.48	3.65052
12.5	0.000124878	12.5	3.53569	12.5	0.000229557	12.5	3.53772	12.5	0.000154615	12.5	3.53477
12.52	0.000171155	12.52	3.3174	12.52	0.000212693	12.52	3.3186	12.52	0.000158889	12.52	3.31664
12.54	9.96294e-05	12.54	3.01136	12.54	0.000166812	12.54	3.01192	12.54	5.72944e-05	12.54	3.01083
12.56	0.000101999	12.56	2.64261	12.56	0.000160916	12.56	2.64216	12.56	5.31447e-05	12.56	2.64211
12.58	7.41734e-05	12.58	2.24016	12.58	0.000156025	12.58	2.23863	12.58	0.000106084	12.58	2.23962
12.6	6.68983e-05	12.6	1.84052	12.6	0.000148412	12.6	1.83786	12.6	3.28014e-05	12.6	1.84001
12.62	7.9434e-05	12.62	1.50378	12.62	0.000171675	12.62	1.49979	12.62	5.91754e-05	12.62	1.50319
12.64	2.13488e-05	12.64	1.30086	12.64	0.00015962	12.64	1.29508	12.64	8.96802e-05	12.64	1.29956
12.66	4.92714e-05	12.66	1.22628	12.66	0.000149955	12.66	1.21779	12.66	5.86909e-05	12.66	1.22355
12.68	7.61002e-05	12.68	1.1592	12.68	0.000143222	12.68	1.14882	12.68	6.52923e-05	12.68	1.15523
12.7	0.000123405	12.7	0.9841	12.7	0.0001828	12.7	0.97317	12.7	8.01602e-05	12.7	0.97941
12.72	0.00016422	12.72	0.69054	12.72	0.000229856	12.72	0.68038	12.72	9.6148e-05	12.72	0.68559
12.74	0.00020111	12.74	0.40384	12.74	0.000273119	12.74	0.39657	12.74	9.46665e-05	12.74	0.39945
12.76	0.000237432	12.76	0.41348	12.76	0.000312407	12.76	0.41289	12.76	0.000111389	12.76	0.41251
12.78	0.000252376	12.78	0.63494	12.78	0.00032613	12.78	0.63585	12.78	0.000113291	12.78	0.63543
12.8	0.000238685	12.8	0.83294	12.8	0.000316578	12.8	0.83293	12.8	9.16188e-05	12.8	0.83331
12.82	0.000195657	12.82	0.96675	12.82	0.000271709	12.82	0.96543	12.82	9.57772e-05	12.82	0.96651
12.84	0.000168068	12.84	1.02961	12.84	0.000238075	12.84	1.02711	12.84	9.95318e-05	12.84	1.02868
12.86	0.00011478	12.86	1.01293	12.86	0.000165629	12.86	1.00943	12.86	8.36753e-05	12.86	1.01155
12.88	0.000105525	12.88	0.91778	12.88	0.000117449	12.88	0.91359	12.88	8.827e-05	12.88	0.91628
12.9	0.000114709	12.9	0.76501	12.9	8.95221e-05	12.9	0.76063	12.9	7.42441e-05	12.9	0.76374
12.92	9.98719e-05	12.92	0.5948	12.92	4.06222e-05	12.92	0.59087	12.92	8.07737e-05	12.92	0.5942
12.94	5.1917e-05	12.94	0.4565	12.94	2.68312e-05	12.94	0.45345	12.94	8.34285e-05	12.94	0.45677
12.96	9.94375e-05	12.96	0.38532	12.96	3.15302e-05	12.96	0.38343	12.96	6.67133e-05	12.96	0.38609
12.98	0.000126179	12.98	0.38948	12.98	4.21184e-05	12.98	0.38883	12.98	6.89594e-05	12.98	0.38948
13	0.000174619	13	0.45178	13	7.24945e-05	13	0.45196	13	8.39613e-05	13	0.45022
13.02	0.000257797	13.02	0.53329	13.02	0.000116382	13.02	0.53362	13.02	8.97225e-05	13.02	0.53049
13.04	0.000301369	13.04	0.60194	13.04	0.000158474	13.04	0.60209	13.04	0.000111132	13.04	0.59885
13.06	0.000338962	13.06	0.65373	13.06	0.000181234	13.06	0.65394	13.06	0.000126296	13.06	0.65141
13.08	0.000357475	13.08	0.70104	13.08	0.000172119	13.08	0.70162	13.08	0.00013518	13.08	0.69998
13.1	0.000371636	13.1	0.74732	13.1	0.000185194	13.1	0.74836	13.1	0.000146207	13.1	0.74719
13.12	0.000344945	13.12	0.79406	13.12	0.00014086	13.12	0.79532	13.12	0.000172444	13.12	0.79394
13.14	0.000337179	13.14	0.85862	13.14	0.000117556	13.14	0.85995	13.14	0.000186433	13.14	0.85759
13.16	0.000313376	13.16	0.94518	13.16	4.51165e-05	13.16	0.94637	13.16	0.000195455	13.16	0.94268
13.18	0.00027202	13.18	1.01203	13.18	1.42026e-05	13.18	1.01298	13.18	0.000203697	13.18	1.0082
13.2	0.000242752	13.2	1.00766	13.2	3.68496e-05	13.2	1.00829	13.2	0.000198987	13.2	1.00288
13.22	0.000359579	13.22	0.92873	13.22	8.54246e-05	13.22	0.93012	13.22	0.000289315	13.22	0.92363
13.24	0.000151173	13.24	0.83319	13.24	0.000114952	13.24	0.83363	13.24	0.00014883	13.24	0.82753
13.26	9.78969e-05	13.26	0.79511	13.26	0.000133569	13.26	0.79572	13.26	0.000126966	13.26	0.78923
13.28	0.000334471	13.28	0.83475	13.28	0.000102392	13.28	0.83649	13.28	0.000510618	13.28	0.82885
13.3	2.70357e-05	13.3	0.91417	13.3	0.000116233	13.3	0.91418	13.3	0.000116804	13.3	0.90765
13.32	0.000240393	13.32	0.99126	13.32	7.89662e-05	13.32	0.99145	13.32	0.000275654	13.32	0.98464
13.34	5.0981e-05	13.34	1.03283	13.34	8.65805e-05	13.34	1.03155	13.34	0.000165532	13.34	1.0259
13.36	7.52763e-05	13.36	1.01307	13.36	6.21444e-05	13.36	1.01122	13.36	0.000190485	13.36	1.00619
13.38	8.58264e-05	13.38	0.9309	13.38	4.12466e-05	13.38	0.92844	13.38	0.000221793	13.38	0.92422
13.4	0.00035774	13.4	0.82133	13.4	8.29484e-05	13.4	0.82014	13.4	0.000548645	13.4	0.81513
13.42	0.000126444	13.42	0.75197	13.42	0.000109211	13.42	0.74953	13.42	0.000186452	13.42	0.7453
13.44	0.000211886	13.44	0.78542	13.44	0.000102464	13.44	0.78362	13.44	0.000394078	13.44	0.77865
13.46	0.000173167	13.46	0.9217	13.46	0.000166113	13.46	0.92146	13.46	0.000278918	13.46	0.9154
13.48	9.15319e-05	13.48	1.11081	13.48	0.000169958	13.48	1.11248	13.48	9.62822e-05	13.48	1.10524
13.5	0.000122601	13.5	1.30096	13.5	0.000161044	13.5	1.30348	13.5	9.3751e-05	13.5	1.29591
13.52	0.000105381	13.52	1.45996	13.52	0.000166011	13.52	1.46225	13.52	4.59059e-05	13.52	1.45527
13.54	0.000157775	13.54	1.57828	13.54	0.000142519	13.54	1.58075	13.54	8.20352e-05	13.54	1.57416
13.56	0.000166856	13.56	1.66753	13.56	0.000115407	13.56	1.66939	13.56	6.47791e-05	13.56	1.6639
13.58	0.00015466	13.58	1.75601	13.58	9.37411e-05	13.58	1.75714	13.58	3.90554e-05	13.58	1.75275
13.6	5.38243e-05	13.6	1.86007	13.6	9.83514e-05	13.6	1.85887	13.6	0.000359868	13.6	1.85663
13.62	1.80211e-05	13.62	1.96489	13.62	6.7865e-05	13.62	1.96323	13.62	0.000320338	13.62	1.96148
13.64	0.000324606	13.64	2.04582	13.64	5.51171e-05	13.64	2.04579	13.64	0.000240976	13.64	2.04281
13.66	0.000298892	13.66	2.08092	13.66	5.9357e-05	13.66	2.0806	13.66	0.000172711	13.66	2.07788
13.68	0.000104909	13.68	2.05209	13.68	0.000115594	13.68	2.04912	13.68	0.000553308	13.68	2.0485
13.7	0.000253851	13.7	1.96467	13.7	9.12107e-05	13.7	1.96472	13.7	0.000118126	13.7	1.96177
13.72	0.000230389	13.72	1.8648	13.72	0.00010216	13.72	1.86529	13.72	0.000104019	13.72	1.86223
13.74	0.000258904	13.74	1.81529	13.74	0.000109307	13.74	1.81612	13.74	8.50504e-05	13.74	1.81344
13.76	5.50919e-05	13.76	1.84428	13.76	0.000150581	13.76	1.84368	13.76	0.000289912	13.76	1.84293
13.78	0.00027775	13.78	1.92369	13.78	0.000141344	13.78	1.92406	13.78	4.57084e-05	13.78	1.92313
13.8	0.000280689	13.8	1.99928	13.8	0.000147304	13.8	1.99903	13.8	2.5712e-05	13.8	1.99874
13.82	0.00026026	13.82	2.02767	13.82	0.000168777	13.82	2.02688	13.82	2.32046e-05	13.82	2.02684
13.84	0.00021057	13.84	2.00105	13.84	0.000163448	13.84	1.99989	13.84	3.27504e-05	13.84	1.99967
13.86	0.000204741	13.86	1.94361	13.86	0.000168111	13.86	1.94222	13.86	3.99027e-05	13.86	1.94137
13.88	0.000171138	13.88	1.88672	13.88	0.000162492	13.88	1.88522	13.88	5.32766e-05	13.88	1.88336
13.9	0.000147969	13.9	1.84656	13.9	0.000143968	13.9	1.84521	13.9	6.19245e-05	13.9	1.84217
13.92	0.000146049	13.92	1.82388	13.92	0.000122982	13.92	1.82311	13.92	7.39022e-05	13.92	1.81909
13.94	0.000132105	13.94	1.82049	13.94	8.3081e-05	13.94	1.81972	13.94	0.000293953	13.94	1.81585
13.96	0.00014888	13.96	1.83799	13.96	7.61298e-05	13.96	1.8391	13.96	6.66987e-05	13.96	1.83441
13.98	0.000147952	13.98	1.8594	13.98	8.18868e-05	13.98	1.86107	13.98	6.2038e-05	13.98	1.85668
14	0.000172712	14	1.84777	14	9.72371e-05	14	1.84903	14	0.000190929	14	1.84556
